# Supplementary material for: (μ2-2-Meth­oxy­ethanol-κ3 O 1:O 1,O 3)(2-meth­oxy­ethanol-κO 1)tris­(μ2-3,4,5,6-tetra­fluoro-o-phenyl­ene-κ2 C 1:C 2)trimercury(II)
Source: Acta Crystallogr Sect E Struct Rep Online. 2014 Apr 5;70(Pt 5):m164–5. doi: 10.1107/S1600536814006898 (PMC4011215; doi:10.1107/S1600536814006898)
Supplement: Supplementary file 1 [file e-70-0m164-sup1.cif]

##############################################################################
#                                                                            #
# This CIF contains the data in a paper accepted for publication in          #
# Acta Crystallographica Section E. It conforms to the requirements of       #
# Notes for Authors for Acta Crystallographica Section E, and has been       #
# peer reviewed under the auspices of the IUCr Commission on Journals.       #
#                                                                            #
# Full details of the Crystallographic Information File format               #
# are given in the paper "The Crystallographic Information File (CIF):       #
# a New Standard Archive File for Crystallography" by S. R. Hall, F. H.      #
# Allen and I. D. Brown [Acta Cryst. (1991), A47, 655-685].                  #
#                                                                            #
# The current version of the core CIF dictionary is obtainable from          #
# ftp://ftp.iucr.org/pub/cif_core.dic.                                       #
#                                                                            #
# Software is freely available for graphical display of the structure(s)     #
# in this CIF. For information consult the CIF software page                 #
# http://www.iucr.org/resources/cif/software.                                #
#                                                                            #
# This file may be used for bona fide research purposes within the           #
# scientific community so long as proper attribution is given to the journal # 
# article from which it was obtained.                                        #
#                                                                            #
##############################################################################
data_I
_audit_creation_method     SHELXL-97
_journal_date_recd_electronic     2014-03-04
_journal_date_accepted     2014-03-27
_journal_name_full     'Acta Crystallographica, Section E'
_journal_year     2014
_journal_volume     70
_journal_issue      5
_journal_page_first     m164
_journal_page_last     m165
_journal_paper_category     QM
_journal_paper_doi     10.1107/S1600536814006898
_journal_coeditor_code     CV5445
_publ_contact_author_name     'Raul Castaneda'
_publ_contact_author_address
;
D.Ghitu Institute of Electronic Engineering and Nanotechnologies,
3/3 Academiei str., MD-2028, Chisinau, Republica Moldova
;
_publ_contact_author_email     'lcastaneda3@live.nmhu.edu'
_publ_contact_author_fax     '+373-22-72-70-88'
_publ_contact_author_phone     '+373-22-73-70-92'
_publ_section_title
;\
(\m~2~-2-Methoxyethanol-\k^3^<i>O</i>^1^:<i>O</i>^1^,<i>O</i>^3^)(2-\
methoxyethanol-\k<i>O</i>^1^)tris(\m~2~-3,4,5,6-tetrafluoro-<i>o</i>-\
phenylene-\k^2^<i>C</i>^1^:<i>C</i>^2^)trimercury(II)
;
loop_
    _publ_author_name
    _publ_author_footnote
    _publ_author_address
    'Casta\~neda, Ra\'ul' .
;
Department of Chemistry & Biology, New Mexico Highlands University,
Diamond Ave, Las Vegas, NM 87701,
USA
;
    'Draguta, Sergiu' .
;
Department of Chemistry & Biology, New Mexico Highlands University,
Diamond Ave, Las Vegas, NM 87701,
USA
;
    'Yakovenko, Andrey' .
;
X-ray Science Division
Argonne National Laboratory
9700 S. Cass Avenue,
Bldg 401 MS-16 Argonne, IL 60439,
USA
;
    'Fonari, Marina' .
;
Department of Chemistry & Biology, New Mexico Highlands University,
Diamond Ave, Las Vegas, NM 87701,
USA
;
    'Timofeeva, Tatiana' .
;
Department of Chemistry & Biology, New Mexico Highlands University,
Diamond Ave, Las Vegas, NM 87701,
USA
;
_publ_section_synopsis     .
_database_code_depnum_ccdc_archive     'CCDC 994110'
_chemical_name_systematic
;\
(\m~2~-2-Methoxyethanol-\k^3^<i>O</i>^1^:<i>O</i>^1^,<i>O</i>^3^)(2-\
methoxyethanol-\k<i>O</i>^1^)tris(\m~2~-3,4,5,6-tetrafluoro-\
<i>o</i>-phenylene-\k^2^<i>C</i>^1^:<i>C</i>^2^)trimercury(II)
;
_chemical_name_common     ?
_chemical_formula_moiety     'C24 H16 F12 Hg3 O4'
_chemical_formula_sum     'C24 H16 F12 Hg3 O4'
_chemical_formula_iupac     '[Hg3 (C6 F4)3 (C3 H8 O2)2]'
_chemical_formula_weight     1198.14
_chemical_melting_point     ?
_symmetry_cell_setting     triclinic
_symmetry_space_group_name_H-M     'P -1'
loop_
    _symmetry_equiv_pos_as_xyz
    'x, y, z'
    '-x, -y, -z'
_cell_length_a     10.170(4)
_cell_length_b     12.623(5)
_cell_length_c     12.962(5)
_cell_angle_alpha     113.450(5)
_cell_angle_beta     110.411(5)
_cell_angle_gamma     92.795(5)
_cell_volume     1396.3(9)
_cell_formula_units_Z     2
_cell_measurement_reflns_used     ?
_cell_measurement_theta_min     ?
_cell_measurement_theta_max     ?
_cell_measurement_temperature     100(2)
_exptl_crystal_description     prism
_exptl_crystal_colour     colourless
_exptl_crystal_size_max     0.30
_exptl_crystal_size_mid     0.25
_exptl_crystal_size_min     0.20
_exptl_crystal_density_diffrn     2.850
_exptl_crystal_density_meas     ?
_exptl_crystal_density_method     'not measured'
_exptl_crystal_F_000     1080
_exptl_absorpt_coefficient_mu     16.563
_exptl_absorpt_correction_type     multi-scan
_exptl_absorpt_process_details     '(<i>SADABS</i>; Sheldrick, 2003)'
_exptl_absorpt_correction_T_min     0.9788
_exptl_absorpt_correction_T_max     0.9844
_exptl_special_details     ?
_diffrn_ambient_temperature     100(2)
_diffrn_radiation_type     MoK\a
_diffrn_radiation_wavelength     0.71073
_diffrn_radiation_source     'fine-focus sealed tube'
_diffrn_radiation_monochromator     graphite
_diffrn_measurement_device_type     'Bruker APEXII CCD'
_diffrn_measurement_method     '\f and \w scans'
_diffrn_detector_area_resol_mean     ?
_diffrn_reflns_number     16463
_diffrn_reflns_av_R_equivalents     0.0901
_diffrn_reflns_av_sigmaI/netI     0.1631
_diffrn_reflns_theta_min     4.35
_diffrn_reflns_theta_max     30.68
_diffrn_reflns_theta_full     30.68
_diffrn_measured_fraction_theta_max     0.972
_diffrn_measured_fraction_theta_full     0.972
_diffrn_reflns_limit_h_min     -14
_diffrn_reflns_limit_h_max     14
_diffrn_reflns_limit_k_min     -17
_diffrn_reflns_limit_k_max     18
_diffrn_reflns_limit_l_min     -18
_diffrn_reflns_limit_l_max     18
_refine_special_details
;
Refinement of <i>F</i>^2^ against ALL reflections. The weighted <i>R</i>-factor
<i>wR</i> and goodness of fit <i>S</i> are based on <i>F</i>^2^, conventional
<i>R</i>-factors <i>R</i> are based on <i>F</i>, with <i>F</i> set to zero for
negative <i>F</i>^2^. The threshold expression of <i>F</i>^2^ >
\s(<i>F</i>^2^) is used only for calculating <i>R</i>-factors(gt) <i>etc</i>.
and is not relevant to the choice of reflections for refinement.
<i>R</i>-factors based on <i>F</i>^2^ are statistically about twice as large
as those based on <i>F</i>, and <i>R</i>- factors based on ALL data will be
even larger.
;
_reflns_number_total     8430
_reflns_number_gt     4880
_reflns_threshold_expression     I>2sigma(I)
_refine_ls_structure_factor_coef     Fsqd
_refine_ls_matrix_type     full
_refine_ls_R_factor_all     0.1195
_refine_ls_R_factor_gt     0.0498
_refine_ls_wR_factor_gt     0.0811
_refine_ls_wR_factor_ref     0.1013
_refine_ls_goodness_of_fit_ref     0.906
_refine_ls_restrained_S_all     0.906
_refine_ls_number_reflns     8430
_refine_ls_number_parameters     386
_refine_ls_number_restraints     0
_refine_ls_hydrogen_treatment     constr
_refine_ls_weighting_scheme     calc
_refine_ls_weighting_details
                 'calc w=1/[\s^2^(Fo^2^)+(0.0194P)^2^] where P=(Fo^2^+2Fc^2^)/3'
_atom_sites_solution_hydrogens     geom
_atom_sites_solution_primary     direct
_atom_sites_solution_secondary     difmap
_refine_ls_shift/su_max     0.001
_refine_ls_shift/su_mean     0.000
_refine_diff_density_max     3.698
_refine_diff_density_min     -2.933
_refine_ls_extinction_method     none
_refine_ls_extinction_coef     ?
loop_
    _atom_type_symbol
    _atom_type_description
    _atom_type_scat_dispersion_real
    _atom_type_scat_dispersion_imag
    _atom_type_scat_source
    'C' 'C' 0.0033 0.0016
                         'International Tables Vol C Tables 4.2.6.8 and 6.1.1.4'
    'H' 'H' 0.0000 0.0000
                         'International Tables Vol C Tables 4.2.6.8 and 6.1.1.4'
    'Hg' 'Hg' -2.3894 9.2266
                         'International Tables Vol C Tables 4.2.6.8 and 6.1.1.4'
    'F' 'F' 0.0171 0.0103
                         'International Tables Vol C Tables 4.2.6.8 and 6.1.1.4'
    'O' 'O' 0.0106 0.0060
                         'International Tables Vol C Tables 4.2.6.8 and 6.1.1.4'
_computing_data_collection     '<i>APEX2</i> (Bruker, 2005)'
_computing_cell_refinement     '<i>SAINT</i> (Bruker, 2001)'
_computing_data_reduction     '<i>SAINT</i> (Bruker, 2001)'
_computing_structure_solution     '<i>SHELXTL</i> (Sheldrick, 2008)'
_computing_structure_refinement     '<i>SHELXTL</i> (Sheldrick, 2008)'
_computing_molecular_graphics     '<i>SHELXTL</i> (Sheldrick, 2008)'
_computing_publication_material     '<i>SHELXTL</i> (Sheldrick, 2008)'
loop_
    _atom_site_type_symbol
    _atom_site_label
    _atom_site_fract_x
    _atom_site_fract_y
    _atom_site_fract_z
    _atom_site_U_iso_or_equiv
    _atom_site_adp_type
    _atom_site_calc_flag
    _atom_site_refinement_flags
    _atom_site_occupancy
    _atom_site_symmetry_multiplicity
    _atom_site_disorder_assembly
    _atom_site_disorder_group
    Hg Hg1 0.34545(4) 1.01863(4) 0.29484(4) 0.01824(11) Uani d . 1 1 . .
    Hg Hg2 0.22471(4) 0.98504(4) 0.51393(4) 0.01800(11) Uani d . 1 1 . .
    Hg Hg3 0.41210(4) 0.77523(4) 0.36850(4) 0.01824(11) Uani d . 1 1 . .
    F F1 0.1682(7) 0.9075(6) 0.7026(6) 0.0307(16) Uani d . 1 1 . .
    F F2 0.2340(9) 0.7301(7) 0.7630(7) 0.048(2) Uani d . 1 1 . .
    F F3 0.3741(8) 0.5752(7) 0.6553(6) 0.0408(19) Uani d . 1 1 . .
    F F4 0.4452(7) 0.5942(6) 0.4792(6) 0.0303(16) Uani d . 1 1 . .
    F F5 0.5756(7) 0.6279(6) 0.2121(6) 0.0310(17) Uani d . 1 1 . .
    F F6 0.6681(7) 0.6575(6) 0.0508(6) 0.0323(17) Uani d . 1 1 . .
    F F7 0.6287(7) 0.8460(6) 0.0030(6) 0.0331(17) Uani d . 1 1 . .
    F F8 0.4924(7) 1.0048(6) 0.1120(6) 0.0316(17) Uani d . 1 1 . .
    F F9 0.2731(7) 1.2533(6) 0.2847(6) 0.0279(16) Uani d . 1 1 . .
    F F10 0.1551(7) 1.4209(6) 0.4062(6) 0.0328(17) Uani d . 1 1 . .
    F F11 0.0669(7) 1.3997(6) 0.5718(6) 0.0336(18) Uani d . 1 1 . .
    F F12 0.0954(6) 1.2102(6) 0.6197(6) 0.0274(16) Uani d . 1 1 . .
    O O1 0.1057(7) 0.9283(7) 0.0754(6) 0.0220(17) Uani d . 1 1 . .
    O O2 0.1230(7) 0.8390(7) 0.2563(7) 0.0221(17) Uani d . 1 1 . .
    H H2 0.1125 0.7678 0.2434 0.033 Uiso calc R 1 1 . .
    O O3 0.1619(8) 0.6097(7) 0.1593(7) 0.0262(18) Uani d . 1 1 . .
    H H3 0.1431 0.5953 0.0860 0.039 Uiso calc R 1 1 . .
    O O4 -0.1110(8) 0.4592(8) 0.0789(6) 0.0261(19) Uani d . 1 1 . .
    C C1 0.2690(11) 0.8440(10) 0.5548(9) 0.020(2) Uani d . 1 1 . .
    C C2 0.2353(11) 0.8292(11) 0.6427(10) 0.025(3) Uani d . 1 1 . .
    C C3 0.2689(14) 0.7414(11) 0.6758(10) 0.030(3) Uani d . 1 1 . .
    C C4 0.3408(14) 0.6609(11) 0.6203(11) 0.030(3) Uani d . 1 1 . .
    C C5 0.3735(12) 0.6747(11) 0.5329(11) 0.028(3) Uani d . 1 1 . .
    C C6 0.3446(11) 0.7621(10) 0.4967(9) 0.018(2) Uani d . 1 1 . .
    C C7 0.4814(11) 0.8017(10) 0.2454(9) 0.019(2) Uani d . 1 1 . .
    C C8 0.5518(11) 0.7228(11) 0.1895(11) 0.026(3) Uani d . 1 1 . .
    C C9 0.6030(11) 0.7385(10) 0.1068(10) 0.020(2) Uani d . 1 1 . .
    C C10 0.5808(12) 0.8336(11) 0.0835(10) 0.025(3) Uani d . 1 1 . .
    C C11 0.5103(11) 0.9119(10) 0.1372(11) 0.023(3) Uani d . 1 1 . .
    C C12 0.4586(10) 0.8986(9) 0.2192(10) 0.018(2) Uani d . 1 1 . .
    C C13 0.2464(10) 1.1399(9) 0.3867(9) 0.016(2) Uani d . 1 1 . .
    C C14 0.2302(11) 1.2401(10) 0.3691(9) 0.0193(17) Uani d . 1 1 . .
    C C15 0.1701(11) 1.3265(10) 0.4274(9) 0.0193(17) Uani d . 1 1 . .
    C C16 0.1251(12) 1.3143(11) 0.5125(10) 0.024(3) Uani d . 1 1 . .
    C C17 0.1416(11) 1.2187(11) 0.5344(9) 0.020(2) Uani d . 1 1 . .
    C C18 0.1981(12) 1.1268(11) 0.4728(10) 0.024(3) Uani d . 1 1 . .
    C C19 0.1318(14) 0.9019(13) -0.0342(11) 0.036(3) Uani d . 1 1 . .
    H H19A 0.0444 0.8993 -0.0996 0.055 Uiso calc R 1 1 . .
    H H19B 0.1587 0.8250 -0.0606 0.055 Uiso calc R 1 1 . .
    H H19C 0.2100 0.9634 -0.0165 0.055 Uiso calc R 1 1 . .
    C C20 0.0035(11) 0.8364(10) 0.0569(10) 0.024(3) Uani d . 1 1 . .
    H H20A 0.0308 0.7599 0.0220 0.028 Uiso calc R 1 1 . .
    H H20B -0.0917 0.8328 -0.0025 0.028 Uiso calc R 1 1 . .
    C C21 -0.0059(12) 0.8555(12) 0.1742(11) 0.030(3) Uani d . 1 1 . .
    H H21A -0.0190 0.9368 0.2149 0.036 Uiso calc R 1 1 . .
    H H21B -0.0907 0.7993 0.1573 0.036 Uiso calc R 1 1 . .
    C C22 0.1456(12) 0.4994(11) 0.1684(11) 0.029(3) Uani d . 1 1 . .
    H H22A 0.2294 0.5029 0.2386 0.034 Uiso calc R 1 1 . .
    H H22B 0.1416 0.4333 0.0926 0.034 Uiso calc R 1 1 . .
    C C23 0.0117(11) 0.4786(11) 0.1859(9) 0.024(3) Uani d . 1 1 . .
    H H23A 0.0071 0.4087 0.2025 0.029 Uiso calc R 1 1 . .
    H H23B 0.0120 0.5480 0.2576 0.029 Uiso calc R 1 1 . .
    C C24 -0.2418(12) 0.4380(13) 0.0905(12) 0.036(3) Uani d . 1 1 . .
    H H24A -0.3226 0.4258 0.0152 0.055 Uiso calc R 1 1 . .
    H H24B -0.2444 0.5063 0.1603 0.055 Uiso calc R 1 1 . .
    H H24C -0.2490 0.3673 0.1040 0.055 Uiso calc R 1 1 . .
loop_
    _atom_site_aniso_label
    _atom_site_aniso_U_11
    _atom_site_aniso_U_22
    _atom_site_aniso_U_33
    _atom_site_aniso_U_12
    _atom_site_aniso_U_13
    _atom_site_aniso_U_23
    Hg1 0.0181(2) 0.0224(3) 0.0180(2) 0.00763(18) 0.00949(17) 0.0103(2)
    Hg2 0.0193(2) 0.0209(3) 0.0173(2) 0.00739(18) 0.00843(17) 0.01047(19)
    Hg3 0.0176(2) 0.0230(3) 0.0186(2) 0.00700(18) 0.00915(17) 0.0115(2)
    F1 0.047(4) 0.031(4) 0.024(4) 0.019(4) 0.025(3) 0.012(3)
    F2 0.087(6) 0.050(5) 0.037(5) 0.032(5) 0.043(4) 0.031(4)
    F3 0.071(5) 0.041(5) 0.037(4) 0.029(4) 0.036(4) 0.029(4)
    F4 0.034(4) 0.026(4) 0.035(4) 0.015(3) 0.017(3) 0.014(3)
    F5 0.036(4) 0.028(4) 0.046(5) 0.017(3) 0.025(3) 0.024(4)
    F6 0.039(4) 0.028(4) 0.053(5) 0.019(3) 0.037(4) 0.022(4)
    F7 0.042(4) 0.043(5) 0.042(4) 0.022(4) 0.034(4) 0.030(4)
    F8 0.042(4) 0.037(5) 0.036(4) 0.018(4) 0.026(3) 0.026(4)
    F9 0.040(4) 0.026(4) 0.026(4) 0.013(3) 0.016(3) 0.016(3)
    F10 0.052(4) 0.030(4) 0.032(4) 0.023(4) 0.023(3) 0.021(4)
    F11 0.051(4) 0.039(5) 0.029(4) 0.029(4) 0.024(3) 0.023(4)
    F12 0.034(4) 0.035(4) 0.025(4) 0.012(3) 0.020(3) 0.017(3)
    O1 0.021(4) 0.023(5) 0.017(4) 0.004(3) 0.006(3) 0.005(4)
    O2 0.019(4) 0.022(5) 0.023(4) 0.006(3) 0.007(3) 0.009(4)
    O3 0.034(4) 0.028(5) 0.018(4) 0.004(4) 0.012(4) 0.011(4)
    O4 0.023(4) 0.043(6) 0.016(4) 0.008(4) 0.010(3) 0.015(4)
    C1 0.021(5) 0.016(6) 0.014(6) -0.001(5) 0.003(5) 0.002(5)
    C2 0.021(6) 0.028(7) 0.025(6) 0.007(5) 0.008(5) 0.014(6)
    C3 0.057(8) 0.023(7) 0.020(6) 0.016(6) 0.022(6) 0.013(6)
    C4 0.054(8) 0.030(8) 0.032(7) 0.020(7) 0.030(6) 0.024(6)
    C5 0.029(6) 0.037(8) 0.033(7) 0.019(6) 0.019(6) 0.023(7)
    C6 0.022(5) 0.025(7) 0.014(5) 0.010(5) 0.015(5) 0.007(5)
    C7 0.022(6) 0.023(7) 0.016(6) 0.006(5) 0.014(5) 0.006(5)
    C8 0.021(6) 0.024(7) 0.030(7) 0.000(5) 0.011(5) 0.009(6)
    C9 0.018(5) 0.026(7) 0.021(6) 0.010(5) 0.014(5) 0.007(5)
    C10 0.026(6) 0.036(8) 0.022(6) 0.007(5) 0.019(5) 0.015(6)
    C11 0.024(6) 0.018(7) 0.033(7) 0.004(5) 0.012(5) 0.016(6)
    C12 0.010(5) 0.011(6) 0.025(6) 0.000(4) 0.007(4) 0.000(5)
    C13 0.017(5) 0.009(6) 0.011(5) -0.002(4) 0.002(4) -0.001(4)
    C14 0.028(4) 0.021(5) 0.014(4) 0.009(4) 0.009(3) 0.011(4)
    C15 0.028(4) 0.021(5) 0.014(4) 0.009(4) 0.009(3) 0.011(4)
    C16 0.029(6) 0.028(7) 0.018(6) 0.016(6) 0.013(5) 0.008(5)
    C17 0.024(6) 0.025(7) 0.004(5) 0.005(5) 0.003(4) 0.001(5)
    C18 0.033(6) 0.029(7) 0.023(6) 0.018(6) 0.014(5) 0.019(6)
    C19 0.053(8) 0.049(9) 0.022(7) 0.026(7) 0.020(6) 0.023(7)
    C20 0.020(6) 0.021(7) 0.020(6) 0.004(5) 0.003(5) 0.003(5)
    C21 0.023(6) 0.048(9) 0.033(7) 0.013(6) 0.006(5) 0.034(7)
    C22 0.033(6) 0.026(7) 0.025(7) 0.010(6) 0.012(5) 0.008(6)
    C23 0.037(7) 0.020(7) 0.007(5) 0.000(5) 0.003(5) 0.004(5)
    C24 0.030(7) 0.042(9) 0.043(8) 0.005(6) 0.016(6) 0.024(7)
_geom_special_details
;
All e.s.d.'s (except the e.s.d. in the dihedral angle between two l.s. planes)
are estimated using the full covariance matrix. The cell e.s.d.'s are taken
into account individually in the estimation of e.s.d.'s in distances, angles
and torsion angles; correlations between e.s.d.'s in cell parameters are only
used when they are defined by crystal symmetry. An approximate (isotropic)
treatment of cell e.s.d.'s is used for estimating e.s.d.'s involving l.s.
planes.
;
loop_
    _geom_bond_atom_site_label_1
    _geom_bond_atom_site_label_2
    _geom_bond_site_symmetry_2
    _geom_bond_distance
    _geom_bond_publ_flag
    Hg1 C13 . 2.076(10) ?
    Hg1 C12 . 2.087(10) ?
    Hg1 O1 . 2.765(7) ?
    Hg1 O2 . 2.844(9) ?
    Hg2 C18 . 2.065(11) ?
    Hg2 C1 . 2.078(11) ?
    Hg2 O2 . 2.850(8) ?
    Hg3 C6 . 2.064(10) ?
    Hg3 C7 . 2.083(10) ?
    Hg3 O3 . 2.890(8) ?
    F1 C2 . 1.366(12) ?
    F2 C3 . 1.352(13) ?
    F3 C4 . 1.345(13) ?
    F4 C5 . 1.383(12) ?
    F5 C8 . 1.355(13) ?
    F6 C9 . 1.350(11) ?
    F7 C10 . 1.353(11) ?
    F8 C11 . 1.341(12) ?
    F9 C14 . 1.373(11) ?
    F10 C15 . 1.330(12) ?
    F11 C16 . 1.350(12) ?
    F12 C17 . 1.380(12) ?
    O1 C20 . 1.404(13) ?
    O1 C19 . 1.447(12) ?
    O2 C21 . 1.457(12) ?
    O3 C22 . 1.450(14) ?
    O4 C24 . 1.415(13) ?
    O4 C23 . 1.427(12) ?
    C1 C2 . 1.374(15) ?
    C1 C6 . 1.446(14) ?
    C2 C3 . 1.357(15) ?
    C3 C4 . 1.395(15) ?
    C4 C5 . 1.356(15) ?
    C5 C6 . 1.368(15) ?
    C7 C8 . 1.374(14) ?
    C7 C12 . 1.404(15) ?
    C8 C9 . 1.418(15) ?
    C9 C10 . 1.360(16) ?
    C10 C11 . 1.358(15) ?
    C11 C12 . 1.399(15) ?
    C13 C14 . 1.379(14) ?
    C13 C18 . 1.427(14) ?
    C14 C15 . 1.366(14) ?
    C15 C16 . 1.389(15) ?
    C16 C17 . 1.351(16) ?
    C17 C18 . 1.400(14) ?
    C20 C21 . 1.480(15) ?
    C22 C23 . 1.484(15) ?
loop_
    _geom_angle_atom_site_label_1
    _geom_angle_atom_site_label_2
    _geom_angle_atom_site_label_3
    _geom_angle_site_symmetry_1
    _geom_angle_site_symmetry_3
    _geom_angle
    _geom_angle_publ_flag
    C13 Hg1 C12 . . 174.4(4) ?
    C18 Hg2 C1 . . 175.0(4) ?
    C6 Hg3 C7 . . 175.8(4) ?
    C20 O1 C19 . . 111.1(9) ?
    C24 O4 C23 . . 112.5(8) ?
    C2 C1 C6 . . 117.7(10) ?
    C2 C1 Hg2 . . 121.4(8) ?
    C6 C1 Hg2 . . 120.8(8) ?
    C3 C2 F1 . . 117.8(10) ?
    C3 C2 C1 . . 122.9(11) ?
    F1 C2 C1 . . 119.3(10) ?
    C2 C3 F2 . . 121.0(10) ?
    C2 C3 C4 . . 120.4(11) ?
    F2 C3 C4 . . 118.6(10) ?
    F3 C4 C5 . . 123.8(10) ?
    F3 C4 C3 . . 119.3(10) ?
    C5 C4 C3 . . 116.9(11) ?
    C4 C5 C6 . . 125.6(11) ?
    C4 C5 F4 . . 116.0(10) ?
    C6 C5 F4 . . 118.4(10) ?
    C5 C6 C1 . . 116.5(10) ?
    C5 C6 Hg3 . . 120.4(8) ?
    C1 C6 Hg3 . . 123.1(8) ?
    C8 C7 C12 . . 119.4(10) ?
    C8 C7 Hg3 . . 119.1(9) ?
    C12 C7 Hg3 . . 121.5(7) ?
    F5 C8 C7 . . 121.3(10) ?
    F5 C8 C9 . . 117.7(10) ?
    C7 C8 C9 . . 121.0(11) ?
    F6 C9 C10 . . 122.0(10) ?
    F6 C9 C8 . . 119.4(10) ?
    C10 C9 C8 . . 118.6(10) ?
    C11 C10 F7 . . 121.1(11) ?
    C11 C10 C9 . . 121.2(10) ?
    F7 C10 C9 . . 117.6(10) ?
    F8 C11 C10 . . 118.9(10) ?
    F8 C11 C12 . . 119.7(9) ?
    C10 C11 C12 . . 121.4(10) ?
    C7 C12 C11 . . 118.4(9) ?
    C7 C12 Hg1 . . 121.8(8) ?
    C11 C12 Hg1 . . 119.8(8) ?
    C14 C13 C18 . . 117.4(9) ?
    C14 C13 Hg1 . . 120.0(8) ?
    C18 C13 Hg1 . . 122.5(8) ?
    C15 C14 F9 . . 117.1(9) ?
    C15 C14 C13 . . 124.5(10) ?
    F9 C14 C13 . . 118.4(9) ?
    F10 C15 C14 . . 122.3(10) ?
    F10 C15 C16 . . 119.7(9) ?
    C14 C15 C16 . . 118.0(10) ?
    C17 C16 F11 . . 122.0(10) ?
    C17 C16 C15 . . 119.5(10) ?
    F11 C16 C15 . . 118.5(10) ?
    C16 C17 F12 . . 117.5(9) ?
    C16 C17 C18 . . 123.7(10) ?
    F12 C17 C18 . . 118.7(10) ?
    C17 C18 C13 . . 116.9(10) ?
    C17 C18 Hg2 . . 121.6(8) ?
    C13 C18 Hg2 . . 121.3(8) ?
    O1 C20 C21 . . 110.6(10) ?
    O2 C21 C20 . . 111.5(9) ?
    O3 C22 C23 . . 109.9(9) ?
    O4 C23 C22 . . 110.2(8) ?
loop_
    _geom_hbond_atom_site_label_D
    _geom_hbond_atom_site_label_H
    _geom_hbond_atom_site_label_A
    _geom_hbond_site_symmetry_A
    _geom_hbond_distance_DH
    _geom_hbond_distance_HA
    _geom_hbond_distance_DA
    _geom_hbond_angle_DHA
    O2 H2 O3 . 0.84 2.04 2.771(11) 144.6
    O3 H3 O4 2_565 0.84 1.86 2.694(10) 170.8
    C21 H21B F6 1_455 0.99 2.52 3.480(14) 162.2
    C23 H23A F10 1_545 0.99 2.48 3.109(12) 121.2
    C23 H23B F11 2_576 0.99 2.47 3.301(12) 141.3
    C24 H24B F5 1_455 0.98 2.54 3.339(14) 138.2
    C24 H24C F2 2_566 0.98 2.46 3.352(15) 152.0
    C19 H19B F2 1_554 0.98 2.53 3.207(13) 126.4
_iucr_refine_instructions_details
;
TITL sad in P-1
CELL 0.71073 10.1697 12.6234 12.9625 113.45 110.411 92.795
ZERR 2 0.004 0.0049 0.005 0.005 0.005 0.005
LATT 1
SFAC C H Hg F O
UNIT 48 32 6 24 8
EADP C14 C15
size 0.30 0.25 0.20
rem prism colorless
omit -4
L.S. 8
PLAN  20
TEMP -173
eqiv $1  -x, 1-y, -z
eqiv $2 x-1, y, z
eqiv $3 x, y-1, z
eqiv $4 -x, 2-y, 1-z
eqiv $5 x, y, z-1
eqiv $6 -x, 1-y, 1-z
rtab x..y hg1 o1
rtab x..y hg1 o2
rtab x..y hg2 o2
rtab x..y hg3 o2
rtab x..y hg3 o3
HTAB
htab O2  O3
htab O3  O4_$1
htab C21 F6_$2
htab C23 F10_$3
htab C23 F11_$4
htab C24 F5_$2
htab C24 F2_$6
htab c19 F2_$5
BOND
fmap 2
acta
OMIT  0 -3  2
OMIT -3 -11 5
OMIT -3 -10 5
OMIT -4 -12 5
WGHT    0.019400
FVAR       0.04333
HG1   3    0.345455    1.018630    0.294838    11.00000    0.01812    0.02242 =
         0.01800    0.01029    0.00949    0.00763
HG2   3    0.224713    0.985043    0.513928    11.00000    0.01933    0.02087 =
         0.01727    0.01047    0.00843    0.00739
HG3   3    0.412101    0.775228    0.368495    11.00000    0.01756    0.02301 =
         0.01856    0.01146    0.00915    0.00700
F1    4    0.168241    0.907454    0.702636    11.00000    0.04738    0.03147 =
         0.02391    0.01245    0.02454    0.01926
F2    4    0.233967    0.730120    0.762986    11.00000    0.08748    0.05016 =
         0.03697    0.03066    0.04345    0.03225
F3    4    0.374075    0.575212    0.655254    11.00000    0.07094    0.04113 =
         0.03692    0.02859    0.03567    0.02863
F4    4    0.445182    0.594192    0.479200    11.00000    0.03446    0.02634 =
         0.03510    0.01445    0.01743    0.01519
F5    4    0.575620    0.627880    0.212079    11.00000    0.03592    0.02788 =
         0.04613    0.02418    0.02488    0.01691
F6    4    0.668117    0.657487    0.050811    11.00000    0.03866    0.02760 =
         0.05307    0.02173    0.03720    0.01872
F7    4    0.628671    0.845950    0.002965    11.00000    0.04168    0.04347 =
         0.04226    0.02978    0.03360    0.02228
F8    4    0.492371    1.004840    0.112047    11.00000    0.04216    0.03731 =
         0.03587    0.02554    0.02615    0.01771
F9    4    0.273083    1.253314    0.284711    11.00000    0.04000    0.02614 =
         0.02588    0.01649    0.01584    0.01313
F10   4    0.155120    1.420872    0.406231    11.00000    0.05185    0.02987 =
         0.03229    0.02142    0.02325    0.02253
F11   4    0.066870    1.399736    0.571768    11.00000    0.05101    0.03901 =
         0.02906    0.02331    0.02404    0.02909
F12   4    0.095429    1.210219    0.619673    11.00000    0.03353    0.03522 =
         0.02536    0.01709    0.02011    0.01182
O1    5    0.105666    0.928300    0.075380    11.00000    0.02072    0.02306 =
         0.01657    0.00487    0.00592    0.00408
O2    5    0.123031    0.839010    0.256300    11.00000    0.01856    0.02230 =
         0.02326    0.00894    0.00724    0.00556
AFIX 147
H2    2    0.112491    0.767824    0.243423    11.00000   -1.50000
AFIX   0
O3    5    0.161924    0.609730    0.159316    11.00000    0.03399    0.02835 =
         0.01796    0.01105    0.01162    0.00389
AFIX 147
H3    2    0.143126    0.595260    0.085963    11.00000   -1.50000
AFIX   0
O4    5   -0.110984    0.459235    0.078868    11.00000    0.02315    0.04288 =
         0.01623    0.01515    0.00975    0.00811
C1    1    0.268982    0.843961    0.554791    11.00000    0.02132    0.01624 =
         0.01392    0.00197    0.00300   -0.00149
C2    1    0.235251    0.829213    0.642728    11.00000    0.02085    0.02839 =
         0.02530    0.01385    0.00787    0.00683
C3    1    0.268873    0.741402    0.675788    11.00000    0.05736    0.02298 =
         0.01972    0.01285    0.02197    0.01583
C4    1    0.340828    0.660859    0.620270    11.00000    0.05425    0.03011 =
         0.03168    0.02449    0.03049    0.01995
C5    1    0.373475    0.674733    0.532876    11.00000    0.02873    0.03677 =
         0.03301    0.02308    0.01944    0.01871
C6    1    0.344632    0.762106    0.496664    11.00000    0.02227    0.02485 =
         0.01380    0.00743    0.01505    0.00963
C7    1    0.481365    0.801671    0.245429    11.00000    0.02247    0.02263 =
         0.01589    0.00558    0.01377    0.00643
C8    1    0.551768    0.722780    0.189521    11.00000    0.02129    0.02370 =
         0.03007    0.00870    0.01077    0.00032
C9    1    0.603013    0.738525    0.106810    11.00000    0.01795    0.02575 =
         0.02058    0.00725    0.01402    0.00993
C10   1    0.580761    0.833557    0.083509    11.00000    0.02623    0.03552 =
         0.02242    0.01489    0.01900    0.00651
C11   1    0.510290    0.911914    0.137173    11.00000    0.02351    0.01793 =
         0.03347    0.01621    0.01199    0.00389
C12   1    0.458629    0.898590    0.219172    11.00000    0.01009    0.01101 =
         0.02490   -0.00018    0.00667   -0.00023
C13   1    0.246430    1.139901    0.386699    11.00000    0.01704    0.00886 =
         0.01084   -0.00149    0.00171   -0.00161
C14   1    0.230203    1.240067    0.369077    11.00000    0.02798    0.02089 =
         0.01370    0.01086    0.00917    0.00922
C15   1    0.170058    1.326452    0.427393    11.00000    0.02798    0.02089 =
         0.01370    0.01086    0.00917    0.00922
C16   1    0.125058    1.314327    0.512531    11.00000    0.02925    0.02819 =
         0.01751    0.00849    0.01286    0.01643
C17   1    0.141617    1.218675    0.534429    11.00000    0.02355    0.02493 =
         0.00402    0.00144    0.00324    0.00497
C18   1    0.198131    1.126822    0.472827    11.00000    0.03320    0.02881 =
         0.02269    0.01896    0.01405    0.01793
C19   1    0.131800    0.901894   -0.034157    11.00000    0.05271    0.04906 =
         0.02156    0.02268    0.02025    0.02550
AFIX 137
H19A  2    0.044381    0.899333   -0.099602    11.00000   -1.50000
H19B  2    0.158676    0.825016   -0.060570    11.00000   -1.50000
H19C  2    0.210046    0.963444   -0.016501    11.00000   -1.50000
AFIX   0
C20   1    0.003462    0.836371    0.056939    11.00000    0.01951    0.02059 =
         0.01984    0.00262    0.00321    0.00406
AFIX  23
H20A  2    0.030774    0.759891    0.022030    11.00000   -1.20000
H20B  2   -0.091695    0.832848   -0.002457    11.00000   -1.20000
AFIX   0
C21   1   -0.005861    0.855504    0.174242    11.00000    0.02302    0.04766 =
         0.03271    0.03405    0.00624    0.01266
AFIX  23
H21A  2   -0.019031    0.936760    0.214878    11.00000   -1.20000
H21B  2   -0.090694    0.799326    0.157348    11.00000   -1.20000
AFIX   0
C22   1    0.145579    0.499445    0.168403    11.00000    0.03304    0.02576 =
         0.02501    0.00847    0.01226    0.01021
AFIX  23
H22A  2    0.229368    0.502868    0.238592    11.00000   -1.20000
H22B  2    0.141589    0.433305    0.092604    11.00000   -1.20000
AFIX   0
C23   1    0.011724    0.478581    0.185940    11.00000    0.03661    0.02000 =
         0.00695    0.00410    0.00282   -0.00003
AFIX  23
H23A  2    0.007149    0.408695    0.202495    11.00000   -1.20000
H23B  2    0.012045    0.547958    0.257608    11.00000   -1.20000
AFIX   0
C24   1   -0.241795    0.438009    0.090483    11.00000    0.03036    0.04223 =
         0.04306    0.02423    0.01606    0.00490
AFIX 137
H24A  2   -0.322599    0.425755    0.015152    11.00000   -1.50000
H24B  2   -0.244383    0.506266    0.160304    11.00000   -1.50000
H24C  2   -0.249021    0.367301    0.104038    11.00000   -1.50000
HKLF 4
REM  sad in P-1
REM R1 =  0.0498 for   4880 Fo > 4sig(Fo)  and  0.1195 for all   8430 data
REM    386 parameters refined using      0 restraints
END
;
