# Supplementary material for: (μ2-2-Meth­oxy­ethanol-κ3 O 1:O 1,O 3)(2-meth­oxy­ethanol-κO 1)tris­(μ2-3,4,5,6-tetra­fluoro-o-phenyl­ene-κ2 C 1:C 2)trimercury(II)
Source: Acta Crystallogr Sect E Struct Rep Online. 2014 Apr 5;70(Pt 5):m164–5. doi: 10.1107/S1600536814006898 (PMC4011215; doi:10.1107/S1600536814006898)
Supplement: Supplementary file 2 [file e-70-0m164-Isup2.hkl]

# 
# h,k,l, Fc-squared, Fo-squared, sigma(Fo-squared) and status flag 
# 
data_I
_shelx_title ' sad in P-1' 
_shelx_refln_list_code          4 
_shelx_F_calc_maximum      717.37 
_exptl_crystal_F_000      1080.00 
_reflns_d_resolution_high  0.6964 
 
loop_ 
 _symmetry_equiv_pos_as_xyz 
 'x, y, z' 
 '-x, -y, -z' 
 
_cell_length_a    10.1697 
_cell_length_b    12.6234 
_cell_length_c    12.9625 
_cell_angle_alpha 113.450 
_cell_angle_beta  110.411 
_cell_angle_gamma  92.795 
 
_shelx_F_squared_multiplier     1.000 
 
loop_ 
 _refln_index_h 
 _refln_index_k 
 _refln_index_l 
 _refln_F_squared_calc 
 _refln_F_squared_meas 
 _refln_F_squared_sigma 
 _refln_observed_status 
   3   0   0      407.51      437.62    139.58 o 
   4   0   0     9055.32     9352.32    379.33 o 
   5   0   0    24873.56    25510.69    844.02 o 
   6   0   0     3968.86     3920.48    300.81 o 
   7   0   0     5293.86     5808.06    471.95 o 
   8   0   0     1426.96     1569.50    314.46 o 
   9   0   0    12373.81    13092.21    993.82 o 
  10   0   0      314.64      511.17    539.22 o 
  11   0   0     6154.83     6858.03    848.84 o 
  12   0   0     3730.24     3595.50    814.04 o 
  13   0   0      827.84      261.18    991.41 o 
 -13   1   0     1568.97     1700.32   1273.91 o 
 -12   1   0     1694.21     1468.05    705.95 o 
 -11   1   0     1495.49      679.85    994.07 o 
 -10   1   0     6597.95     6029.82    701.42 o 
  -9   1   0    30073.70    30827.07   1140.91 o 
  -8   1   0      811.03      958.99    279.22 o 
  -7   1   0     8891.76     8490.11    465.78 o 
  -6   1   0       62.71      196.87    166.45 o 
  -5   1   0       39.39      160.65    190.79 o 
  -4   1   0    23474.23    24887.23    794.41 o 
  -3   1   0     1770.37     2416.70    278.15 o 
   2   1   0    66640.74    67138.62   3373.99 o 
   3   1   0    15697.72    15252.58    521.48 o 
   4   1   0     6270.74     5823.57    356.08 o 
   5   1   0    12156.51    12184.36    504.10 o 
   6   1   0     1177.33     1387.49    243.00 o 
   7   1   0    43274.75    41829.20   1363.48 o 
   8   1   0    10144.51    10351.33    612.54 o 
   9   1   0     2862.04     2575.76    892.80 o 
  10   1   0       11.49     -140.60    549.57 o 
  11   1   0     1492.61     1311.50    689.71 o 
  12   1   0        1.44      267.71    728.70 o 
  13   1   0      222.81      421.08   1066.03 o 
 -13   2   0      137.00      751.55   1124.66 o 
 -12   2   0       48.72       53.30   1018.06 o 
 -11   2   0       41.98      283.78    542.25 o 
 -10   2   0    14839.68    15668.62    809.02 o 
  -9   2   0    27331.39    26389.83   1004.73 o 
  -8   2   0      165.28       74.96    249.87 o 
  -7   2   0    38446.38    37867.07   1236.26 o 
  -6   2   0    28587.36    28823.16    943.79 o 
  -5   2   0     8305.96     7924.35    360.13 o 
  -4   2   0    17212.22    17751.99    594.65 o 
  -3   2   0      253.92      296.80    149.24 o 
  -2   2   0    62082.20    63954.70   2806.33 o 
   1   2   0    13200.75    12515.20    698.25 o 
   2   2   0    14673.12    14869.45    780.87 o 
   3   2   0     1848.33     2256.79    188.97 o 
   4   2   0      210.51      -72.73    162.33 o 
   5   2   0       69.64       41.77    196.47 o 
   6   2   0    13767.80    13644.81    607.84 o 
   7   2   0    47700.45    48344.47   1564.62 o 
   8   2   0     5085.71     5149.71    635.01 o 
   9   2   0     8093.20     8089.03    849.89 o 
  10   2   0     3793.52     4452.70    783.18 o 
  11   2   0      496.18     1143.83    720.29 o 
  12   2   0     1842.23      234.53    959.43 o 
 -13   3   0     1557.92     2654.42   1263.25 o 
 -12   3   0        1.69     1247.26   1039.38 o 
 -11   3   0     2282.96     1545.74    986.08 o 
 -10   3   0     2871.56     3090.84    410.69 o 
  -9   3   0     4302.73     4133.63    396.63 o 
  -8   3   0     5790.27     5723.46    409.08 o 
  -7   3   0    42182.36    42839.12   1376.24 o 
  -6   3   0    15953.92    16190.33    605.57 o 
  -5   3   0      102.86      151.58    126.06 o 
  -4   3   0      344.13      351.63    114.20 o 
  -3   3   0    31619.08    31873.14   1191.95 o 
  -2   3   0   148097.70   151614.03   5321.67 o 
  -1   3   0     2681.88     3292.46   1369.85 o 
   0   3   0    22066.55    21416.56   1002.07 o 
   1   3   0     6180.88     5859.46    629.04 o 
   2   3   0      107.88       18.28    126.17 o 
   3   3   0     3781.94     4122.41    268.39 o 
   4   3   0     2228.45     2843.95    361.12 o 
   5   3   0      392.58      661.95    234.57 o 
   6   3   0     1879.58     2155.18    323.71 o 
   7   3   0    22019.50    24739.35   1889.54 o 
   8   3   0     1599.54     2034.13    576.79 o 
   9   3   0    18312.64    18692.84   1303.74 o 
  10   3   0     7271.72     7260.40    914.99 o 
  11   3   0      289.72      941.83    766.87 o 
  12   3   0      187.50     1577.73   1103.34 o 
 -13   4   0        5.28     -527.69   1028.72 o 
 -12   4   0     4753.16     4898.41   1252.59 o 
 -11   4   0    13171.93    14220.78   1577.73 o 
 -10   4   0       55.74       32.90    607.64 o 
  -9   4   0     5969.97     6381.23    616.00 o 
  -8   4   0     3104.95     3637.41    325.41 o 
  -7   4   0     8662.65     8628.05    451.11 o 
  -6   4   0     6015.40     6160.87    345.94 o 
  -5   4   0     4369.75     4747.34    272.67 o 
  -4   4   0      116.86       78.03    181.32 o 
  -3   4   0    30724.44    29890.18   1173.89 o 
  -2   4   0    87583.35    86501.93   3098.55 o 
  -1   4   0     9432.42     9432.05   1185.96 o 
   0   4   0    85811.09    78446.04   2567.37 o 
   1   4   0    28491.26    25765.69    921.69 o 
   2   4   0     1504.53     1679.11    206.73 o 
   3   4   0     1571.44     1918.26    309.15 o 
   4   4   0      200.12      497.17    238.69 o 
   5   4   0    17480.06    18105.93    914.47 o 
   6   4   0     1553.74     1616.24    525.43 o 
   7   4   0     5969.81     7131.94    741.09 o 
   8   4   0      160.16     -305.57    535.85 o 
   9   4   0     7118.62     7853.59    925.53 o 
  10   4   0      340.31      100.98    696.83 o 
  11   4   0     1340.17      106.60    959.43 o 
  12   4   0      305.30     -175.90   1071.36 o 
 -13   5   0     1483.95     3048.85   1273.91 o 
 -12   5   0     9056.34     9109.23   1556.40 o 
 -11   5   0     9187.69     8925.54    946.10 o 
 -10   5   0     5226.96     6464.06    682.29 o 
  -9   5   0    26447.35    24014.88   1192.09 o 
  -8   5   0     1925.94     2269.07    962.09 o 
  -7   5   0       92.55      484.67    391.77 o 
  -6   5   0     8841.33     8743.53    403.61 o 
  -5   5   0       12.38      215.12    241.92 o 
  -4   5   0     8945.53     8632.97    522.90 o 
  -3   5   0      210.82      190.45    207.23 o 
  -2   5   0     2425.60     2715.07    447.73 o 
  -1   5   0    38152.38    39073.44   1780.27 o 
   0   5   0    97725.95    90275.41   3491.25 o 
   1   5   0     3261.73     3383.65    941.23 o 
   2   5   0     6438.43     6574.49    412.38 o 
   3   5   0     5283.78     5553.92    348.32 o 
   4   5   0    19471.13    17398.75   1146.76 o 
   5   5   0    32061.20    31438.51   1142.07 o 
   6   5   0      262.67      477.07    446.18 o 
   7   5   0    16359.19    18011.92   1625.70 o 
   8   5   0     1864.80     2629.69    704.64 o 
   9   5   0      112.91     1034.84    715.77 o 
  10   5   0      669.20     1183.29    975.42 o 
  11   5   0     1460.36     1551.07   1071.36 o 
 -13   6   0       37.61     -266.51   1401.83 o 
 -12   6   0     2176.37     2336.72   1076.69 o 
 -11   6   0     1307.81     1705.65    692.92 o 
 -10   6   0    12329.29    12431.25    909.12 o 
  -9   6   0    34407.86    32881.72   1817.58 o 
  -8   6   0      420.12      229.29    374.30 o 
  -7   6   0     6877.67     6413.97    577.33 o 
  -6   6   0     3439.34     3306.02    427.66 o 
  -5   6   0    14723.56    14329.48    779.36 o 
  -4   6   0    43345.04    41272.36   1627.59 o 
  -3   6   0     3445.02     4253.28    719.57 o 
  -2   6   0    16241.99    16581.40    821.35 o 
  -1   6   0      332.50      271.76    158.03 o 
   0   6   0     7980.98     8114.72   1421.64 o 
   1   6   0     2665.92     2058.17    895.59 o 
   2   6   0    15915.56    14235.84    668.99 o 
   3   6   0     3012.79     2849.30    397.55 o 
   4   6   0     7431.34     6804.22    479.06 o 
   5   6   0     9119.17     9208.16    608.19 o 
   6   6   0     7345.73     7569.96    792.68 o 
   7   6   0    26866.11    29328.72   3072.83 o 
   8   6   0     6995.14     7275.07    907.18 o 
   9   6   0      648.89      306.96    722.92 o 
  10   6   0       47.86     -202.55    943.44 o 
  11   6   0      262.16     -293.16   1050.04 o 
 -13   7   0     2742.89      980.75   1551.07 o 
 -12   7   0      247.00      427.85    650.28 o 
 -11   7   0     1045.68     1316.64   1401.83 o 
 -10   7   0     6713.59     6638.81    769.37 o 
  -9   7   0     8737.97     8629.12   1204.61 o 
  -8   7   0     5714.53     6285.02   1071.36 o 
  -7   7   0    11534.41    12383.16   1607.04 o 
  -6   7   0     3989.61     3582.96    469.01 o 
  -5   7   0    14879.00    15110.52    825.56 o 
  -4   7   0    14253.41    12383.29    731.77 o 
  -3   7   0    21096.19    20572.91    988.60 o 
  -2   7   0    76834.10    76471.91   2927.28 o 
  -1   7   0     3467.61     3161.58    285.37 o 
   0   7   0     5840.48     5503.63    383.30 o 
   1   7   0      219.22        3.01    764.39 o 
   2   7   0      338.11      257.20    270.77 o 
   3   7   0     6265.60     5607.29    951.03 o 
   4   7   0     1529.81     1193.02    355.59 o 
   5   7   0     4337.63     4094.97    655.24 o 
   6   7   0     3940.51     3560.03    682.27 o 
   7   7   0    17696.52    21282.53   3795.07 o 
   8   7   0      255.13       96.15    702.85 o 
   9   7   0     4246.64     4077.57   1098.01 o 
  10   7   0     1968.35     1774.94   1129.99 o 
 -13   8   0     1281.59     1672.71    765.62 o 
 -12   8   0     4134.14     3646.59    759.86 o 
 -11   8   0     9294.45     9922.85    956.86 o 
 -10   8   0      399.98     -196.85    775.54 o 
  -9   8   0     1097.23     1792.13    543.58 o 
  -8   8   0     3414.01     3603.76    576.41 o 
  -7   8   0     3284.90     3036.86    515.46 o 
  -6   8   0      239.53      339.44    373.26 o 
  -5   8   0      281.30        8.88    367.09 o 
  -4   8   0     2020.15     1941.10    420.47 o 
  -3   8   0    40869.61    39682.16   1680.00 o 
  -2   8   0    60727.47    58500.04   2343.70 o 
  -1   8   0      334.51      372.82    236.46 o 
   0   8   0    24427.73    22713.59   2424.29 o 
   1   8   0     7919.71     8299.81    986.08 o 
   2   8   0     6261.36     6707.38    524.06 o 
   3   8   0    13791.93    12465.61   1944.42 o 
   4   8   0       39.20        1.26    483.82 o 
   5   8   0    11382.83    12343.38   3528.56 o 
   6   8   0      138.93      319.84    639.77 o 
   7   8   0     2115.12     1848.71    753.74 o 
   8   8   0      613.30     1519.09    964.76 o 
   9   8   0     3316.23     4834.45   1257.92 o 
  10   8   0      371.75     1145.98   1199.28 o 
 -12   9   0    11206.04    10193.99   1053.60 o 
 -11   9   0    12921.13    10722.29   1025.49 o 
 -10   9   0      364.40      -23.30    566.88 o 
  -9   9   0     6753.19     6160.26    756.28 o 
  -8   9   0      401.02     -160.07    497.14 o 
  -7   9   0      436.62      417.55    466.55 o 
  -6   9   0     2717.01     3027.75    539.94 o 
  -5   9   0      212.36      641.83    442.40 o 
  -4   9   0     1063.22      610.06    404.72 o 
  -3   9   0     6057.93     6377.37    628.48 o 
  -2   9   0    19352.70    20495.35   1142.14 o 
  -1   9   0     6816.67     6538.06   1232.94 o 
   0   9   0    26727.01    26096.60   2245.02 o 
   1   9   0     7414.70     7347.75   2049.67 o 
   2   9   0     2776.76     2392.72   1005.19 o 
   3   9   0     1279.44      891.22    528.66 o 
   4   9   0     7688.46     6982.84   1103.34 o 
   5   9   0    17217.69    18664.09   4424.03 o 
   6   9   0      679.62     -288.42    831.50 o 
   7   9   0     3609.11     4418.37    924.19 o 
   8   9   0       66.00      101.27   1023.39 o 
   9   9   0       15.12     -303.82   1103.34 o 
 -12  10   0     5175.35     2554.19   1537.75 o 
 -11  10   0     3595.58     3806.97    810.59 o 
 -10  10   0     6338.29     5363.05    975.42 o 
  -9  10   0    14616.01    13801.40   1966.83 o 
  -8  10   0     4612.62     3725.45    661.14 o 
  -7  10   0     1255.98      789.81    515.36 o 
  -6  10   0      773.12      837.11    751.55 o 
  -5  10   0    15458.27    15672.71   1038.26 o 
  -4  10   0    21333.38    20998.38   1183.97 o 
  -3  10   0     2695.91     2318.46    564.89 o 
  -2  10   0      241.25      -36.15    466.82 o 
  -1  10   0      958.75      428.80    495.12 o 
   0  10   0     4368.94     4035.75    527.85 o 
   1  10   0      180.11      496.80    551.79 o 
   2  10   0     1644.98     1371.79    558.61 o 
   3  10   0       58.19     -458.92    458.92 o 
   4  10   0     9003.30    10231.13   1980.15 o 
   5  10   0    11599.09    12834.60   1913.53 o 
   6  10   0     1066.90      823.53    773.39 o 
   7  10   0     7220.42     8517.59   1364.52 o 
   8  10   0     1381.06     1913.53   1167.30 o 
 -11  11   0      559.90      630.80   1228.60 o 
 -10  11   0     4235.25     3334.80    777.99 o 
  -9  11   0     6712.00     6087.42   1044.71 o 
  -8  11   0       14.26      480.71    581.78 o 
  -7  11   0     1426.64      881.27    559.65 o 
  -6  11   0     1137.84      423.79    517.20 o 
  -5  11   0    20001.87    20949.28   1277.06 o 
  -4  11   0    26554.80    27338.41   1440.25 o 
  -3  11   0     2524.97     2650.89    804.85 o 
  -2  11   0    14037.80    14917.82   1083.63 o 
  -1  11   0      655.11      331.04    575.50 o 
   0  11   0      117.66     -583.75    583.75 o 
   1  11   0     1516.09     1760.29   2004.14 o 
   2  11   0        2.29      326.09    776.64 o 
   3  11   0     2722.84     2923.30    697.97 o 
   4  11   0      617.82      926.31    687.57 o 
   5  11   0     1495.71     1678.79    806.20 o 
   6  11   0     2082.70     2808.99   1092.68 o 
   7  11   0     5557.28     4706.53   1247.26 o 
 -11  12   0     2867.25     2316.36    813.42 o 
 -10  12   0      440.16     -234.81    762.21 o 
  -9  12   0       15.45      147.96   1172.63 o 
  -8  12   0     4065.48     3397.69    748.81 o 
  -7  12   0      465.75      558.20    621.63 o 
  -6  12   0       39.11      129.98    879.48 o 
  -5  12   0     6598.54     7166.90   1220.61 o 
  -4  12   0     2527.12     3311.05    759.55 o 
  -3  12   0    14370.55    15958.53   1191.27 o 
  -2  12   0    28728.66    30181.30   1654.79 o 
  -1  12   0      575.93      744.89    682.64 o 
   0  12   0     2005.72     3443.90    788.36 o 
   1  12   0       31.75     -175.81    702.53 o 
   2  12   0     4751.74     3007.65    808.95 o 
   3  12   0     8988.10     9263.30   1193.95 o 
   4  12   0        5.79     -719.57    719.57 o 
   5  12   0     2538.48     2187.00    903.99 o 
   6  12   0      334.07     -788.86   1039.38 o 
 -10  13   0      111.71     -753.22    753.22 o 
  -9  13   0       76.48     1097.20    769.37 o 
  -8  13   0      482.77     -139.85    672.60 o 
  -7  13   0     1877.69     2275.56    924.78 o 
  -6  13   0     3732.63     2936.78    749.08 o 
  -5  13   0      676.21     1202.12    679.71 o 
  -4  13   0     1727.14     1886.66    892.80 o 
  -3  13   0     4992.85     3807.38    804.37 o 
  -2  13   0     5699.38     6097.70    897.88 o 
  -1  13   0      813.06     -161.15    750.23 o 
   0  13   0     4413.59     4820.49    910.33 o 
   1  13   0      502.73       14.00   1457.80 o 
   2  13   0     5130.88     3208.75   1854.89 o 
   3  13   0     3708.98     2041.45   1620.37 o 
   4  13   0     2037.90     2824.72    898.04 o 
   5  13   0     6584.64     7238.35   1348.53 o 
  -9  14   0     2822.30     1840.37    846.74 o 
  -8  14   0     1164.86     1590.26    795.99 o 
  -7  14   0     4618.67     3925.25    889.45 o 
  -6  14   0     2985.26     3991.79   1353.86 o 
  -5  14   0     2650.78     2608.70    948.77 o 
  -4  14   0     5718.81     6685.27    969.01 o 
  -3  14   0      101.97     -645.01    732.17 o 
  -2  14   0      966.13      959.05   1972.16 o 
  -1  14   0     2529.88     1894.16    889.40 o 
   0  14   0      992.14     1299.01    899.92 o 
   1  14   0      180.85      358.98    859.55 o 
   2  14   0      788.15    -1140.65   1716.31 o 
   3  14   0      333.10       53.30   1588.39 o 
  -8  15   0      536.59      978.16    894.83 o 
  -7  15   0      910.35     1360.12    875.71 o 
  -6  15   0       39.94     -235.27   1135.32 o 
  -5  15   0    11036.18    10602.05   1161.31 o 
  -4  15   0    11270.81    11570.69   1425.82 o 
  -3  15   0       77.71      305.68   1980.15 o 
  -2  15   0     1493.54     3262.87   1151.31 o 
  -1  15   0       16.61     1140.14   1473.79 o 
   0  15   0      511.81      671.87   1143.32 o 
   1  15   0     1892.12     2393.24   2148.05 o 
   2  15   0       46.20      -74.62   1758.95 o 
  -6  16   0        2.83     -879.32    879.32 o 
  -5  16   0     4966.42     6254.56   1093.16 o 
  -4  16   0     3444.17     4011.98   1241.93 o 
  -3  16   0     1981.33     1897.06   1031.36 o 
  -2  16   0     5807.17     4900.35   1228.60 o 
  -1  16   0      897.18     1936.40   1145.98 o 
   0  16   0     1412.00     3507.24   2361.26 o 
  -1 -16   1     5527.22     2036.12   2243.99 o 
   0 -16   1     3921.03     4994.35   2691.73 o 
   1 -16   1      244.51      435.78    943.44 o 
   2 -16   1       13.31     -584.65    975.42 o 
   3 -16   1      114.13     1297.82   1905.53 o 
   4 -16   1     5949.40     5840.92   1233.93 o 
   5 -16   1     2734.70     3504.92    990.05 o 
   6 -16   1      536.81     1274.61    917.39 o 
  -3 -15   1      869.53     1860.22   1972.16 o 
  -2 -15   1       24.38      650.28   2014.80 o 
  -1 -15   1     5575.91     6135.01   2521.16 o 
   0 -15   1      814.85     3910.09   2062.77 o 
   1 -15   1     1676.93     1050.91    865.92 o 
   2 -15   1     1213.58     2498.49    890.42 o 
   3 -15   1     1958.16     1930.03    914.12 o 
   4 -15   1     9166.07    10931.36   1452.47 o 
   5 -15   1     1667.70      591.58    804.74 o 
   6 -15   1     7306.67     8460.97   1095.93 o 
   7 -15   1     5968.52     4878.81    998.81 o 
   8 -15   1        1.41     -156.65    833.76 o 
  -5 -14   1     4681.15     1721.64   1929.52 o 
  -4 -14   1      438.00    -1519.09   1519.09 o 
  -3 -14   1     4257.77     4306.76   2100.08 o 
  -2 -14   1     1741.55      490.37   1945.51 o 
  -1 -14   1     1025.85     -418.34    837.33 o 
   0 -14   1       93.56      104.87   1764.28 o 
   1 -14   1     2551.13     1973.83    808.20 o 
   2 -14   1      101.57      362.49    734.29 o 
   3 -14   1        2.46     1054.93   1263.25 o 
   4 -14   1     2876.88     2453.94    764.27 o 
   5 -14   1       99.25     -665.50    665.50 o 
   6 -14   1    16280.97    16176.01   1285.72 o 
   7 -14   1     9786.81     9040.28   1694.99 o 
   8 -14   1      296.06      870.10    789.62 o 
   9 -14   1      619.88      778.46    831.04 o 
  -6 -13   1      762.04     -666.27   1060.70 o 
  -5 -13   1     1872.70     1240.35    930.11 o 
  -4 -13   1      637.34      737.12    783.14 o 
  -3 -13   1    14543.58     4909.07   2030.79 o 
  -2 -13   1     4421.94       26.65   1854.89 o 
  -1 -13   1      694.39     1977.73    922.12 o 
   0 -13   1     1062.06      263.29    719.03 o 
   1 -13   1        3.08     -633.27    633.27 o 
   2 -13   1     4544.34     4606.79    775.52 o 
   3 -13   1     2348.85     3183.80    715.53 o 
   4 -13   1     2387.95     2305.38    707.23 o 
   5 -13   1      191.13      127.54   1071.36 o 
   6 -13   1     8041.21     8691.97    991.41 o 
   7 -13   1      860.07      742.69    670.55 o 
   8 -13   1     4161.18     4267.57    850.87 o 
   9 -13   1     3308.03     2709.45   1002.07 o 
  10 -13   1      841.44       48.26    764.02 o 
  -7 -12   1      341.62      394.43   1135.32 o 
  -6 -12   1      265.40      111.94   1404.50 o 
  -5 -12   1      390.30      248.79    771.73 o 
  -4 -12   1     2281.02      995.89   2164.04 o 
  -3 -12   1    14747.54    16139.71   1476.45 o 
  -2 -12   1     1074.44      659.60    732.90 o 
  -1 -12   1     7617.29     8033.40   1716.31 o 
   0 -12   1     7309.84     8326.30   1164.64 o 
   1 -12   1     1687.25     2360.30    653.90 o 
   2 -12   1     8160.88     9300.21    922.12 o 
   3 -12   1      404.49      557.29    868.82 o 
   4 -12   1    14954.30    16430.36   1476.45 o 
   5 -12   1     5738.14     6248.51    800.76 o 
   6 -12   1     2819.48     3096.41    711.58 o 
   7 -12   1       91.37     -386.29    570.49 o 
   8 -12   1     3027.31     1859.38    818.18 o 
   9 -12   1      214.17       31.51    653.96 o 
  10 -12   1      443.92      860.57    721.00 o 
  11 -12   1      129.16      426.57    775.39 o 
  -8 -11   1      343.25      596.98   1145.98 o 
  -7 -11   1     2533.29     2786.54    958.69 o 
  -6 -11   1       21.55      342.06    774.16 o 
  -5 -11   1     4930.69     5147.02   2622.44 o 
  -4 -11   1      358.51      521.94    632.00 o 
  -3 -11   1     4620.08     5047.85   3203.42 o 
  -2 -11   1      420.50     -182.61    533.01 o 
  -1 -11   1    13496.47    13646.44   1691.31 o 
   0 -11   1     6036.62     6151.74   1071.36 o 
   1 -11   1        6.00     -444.20    486.37 o 
   2 -11   1     3941.22     3929.79    638.45 o 
   3 -11   1     1970.48     2187.45    565.23 o 
   4 -11   1    53158.87    52862.51   2265.59 o 
   5 -11   1    11844.97    10939.72    905.81 o 
   6 -11   1     5020.34     5009.79    738.23 o 
   7 -11   1     4595.77     3564.70    671.13 o 
   8 -11   1      806.11      433.06    599.15 o 
   9 -11   1     1607.51     2126.69    691.56 o 
  10 -11   1     3012.62     2792.23    762.83 o 
  11 -11   1      331.99       14.88    700.08 o 
  -9 -10   1     1367.24     1423.15   1188.62 o 
  -8 -10   1       37.60      106.60   1007.40 o 
  -7 -10   1      338.42      443.16    815.95 o 
  -6 -10   1     2884.91     3077.02    829.70 o 
  -5 -10   1    17527.88    21539.15   1721.64 o 
  -4 -10   1     1703.88     1458.91    622.09 o 
  -3 -10   1     3483.61     3369.41   1122.98 o 
  -2 -10   1      846.66      235.34    835.27 o 
  -1 -10   1     2454.95     1991.56    376.11 o 
   0 -10   1     1080.14      780.69    385.11 o 
   1 -10   1     1047.72      540.71   1169.97 o 
   2 -10   1       46.62      173.16    962.09 o 
   3 -10   1     1476.05     1770.99    487.19 o 
   4 -10   1    15417.67    15590.50   2185.36 o 
   5 -10   1      259.68      426.93    465.75 o 
   6 -10   1    27396.52    25418.39   2502.51 o 
   7 -10   1    16072.85    15847.36   1569.73 o 
   8 -10   1      970.57     1019.04    578.68 o 
   9 -10   1     2173.94     1720.10    852.82 o 
  10 -10   1      161.60     -819.51    882.14 o 
  11 -10   1     8159.96     7104.47    947.55 o 
  12 -10   1     3035.96     2546.80    809.82 o 
 -10  -9   1     2179.78     3214.08   1257.92 o 
  -9  -9   1       36.39      -10.66   1034.05 o 
  -8  -9   1      996.37      112.86    800.67 o 
  -7  -9   1      437.64      984.52    769.30 o 
  -6  -9   1     5289.22     6002.05   2121.40 o 
  -5  -9   1    16941.31    16244.64   4165.52 o 
  -4  -9   1      154.95      399.15    482.89 o 
  -3  -9   1    23004.70    21135.50    987.28 o 
  -2  -9   1    18169.02    16958.28   1004.73 o 
  -1  -9   1       15.73      159.92    317.86 o 
   0  -9   1     3613.04     3724.19    342.52 o 
   1  -9   1      135.80      142.98    234.53 o 
   2  -9   1    22087.46    22744.01   1172.13 o 
   3  -9   1     1064.96      773.39    374.54 o 
   4  -9   1      232.30     -149.22    367.94 o 
   5  -9   1    10340.07     9423.61   1236.60 o 
   6  -9   1    14204.35    13166.32    897.79 o 
   7  -9   1     6909.44     6471.29    702.78 o 
   8  -9   1      803.64     1077.66    533.97 o 
   9  -9   1      920.37     1512.18    593.00 o 
  10  -9   1     3343.87     3120.92    714.94 o 
  11  -9   1    13483.49    11399.96   1057.15 o 
  12  -9   1     2567.06     3112.80    804.49 o 
 -10  -8   1       38.21     1012.73   1076.69 o 
  -9  -8   1     1155.74      634.07    824.91 o 
  -8  -8   1      442.55      663.11    746.59 o 
  -7  -8   1     1097.24     1309.97    684.73 o 
  -6  -8   1      938.80      753.52    584.45 o 
  -5  -8   1     7024.77     5947.29    788.86 o 
  -4  -8   1     3379.52     2505.07    357.42 o 
  -3  -8   1    30826.24    28577.36   2041.45 o 
  -2  -8   1     7617.17     8227.75    676.93 o 
  -1  -8   1     4307.72     3875.33    956.14 o 
   0  -8   1     2020.95     1790.40    362.95 o 
   1  -8   1    21488.58    21301.21    802.64 o 
   2  -8   1    50561.20    47993.20   1968.22 o 
   3  -8   1     2599.09     3001.79    658.27 o 
   4  -8   1    26442.35    24266.24   1140.71 o 
   5  -8   1     6522.13     6480.23    668.93 o 
   6  -8   1     1033.15      787.09    400.46 o 
   7  -8   1       16.53     -319.85    405.96 o 
   8  -8   1     3139.77     2925.42    583.46 o 
   9  -8   1      112.02      448.62    528.08 o 
  10  -8   1      256.78     -536.44    536.44 o 
  11  -8   1     5377.69     5533.78   1284.57 o 
  12  -8   1       24.76     -160.14    680.39 o 
 -11  -7   1      799.30      501.03   1087.35 o 
 -10  -7   1      300.60     1399.40    881.55 o 
  -9  -7   1       75.90      -15.31    743.94 o 
  -8  -7   1     2798.13     2821.61    749.39 o 
  -7  -7   1    10742.25    10455.96    947.29 o 
  -6  -7   1      564.50      580.01    500.74 o 
  -5  -7   1     6812.29     7079.21    746.22 o 
  -4  -7   1      953.90     1109.99    412.30 o 
  -3  -7   1    17442.24    15857.35    820.84 o 
  -2  -7   1     4431.21     4517.65    956.61 o 
  -1  -7   1    25387.98    23288.46    896.80 o 
   0  -7   1     3708.59     4271.01    546.87 o 
   1  -7   1    12060.63    11676.12    493.19 o 
   2  -7   1    39509.26    39594.35   1809.59 o 
   3  -7   1     1358.54      738.07    485.04 o 
   4  -7   1    70093.87    63872.16   2430.88 o 
   5  -7   1    31603.82    28590.20   1273.66 o 
   6  -7   1     2143.83     2000.44    450.40 o 
   7  -7   1      324.19      171.11    388.87 o 
   8  -7   1       38.40     -180.81    421.72 o 
   9  -7   1     6218.41     6798.16    739.81 o 
  10  -7   1     2115.44     2261.50    655.61 o 
  11  -7   1     1878.17     1620.29   1129.99 o 
  12  -7   1       10.25      331.45    660.31 o 
  13  -7   1     4571.20     5202.23   1828.24 o 
 -11  -6   1      280.83      719.57   1002.07 o 
 -10  -6   1     5392.09     6258.87   1004.09 o 
  -9  -6   1     3545.40     4053.69    821.45 o 
  -8  -6   1     6397.92     6655.05    831.04 o 
  -7  -6   1     9580.25     9130.57    850.06 o 
  -6  -6   1     5516.56     4560.99    613.55 o 
  -5  -6   1    39099.26    40242.30   2012.13 o 
  -4  -6   1     7819.37     7593.11   1026.98 o 
  -3  -6   1     8472.58     8117.23    444.02 o 
  -2  -6   1     6231.22     5771.58    962.12 o 
  -1  -6   1     6917.66     6391.08    361.82 o 
   0  -6   1     6366.73     6189.86    459.45 o 
   1  -6   1      138.32      -78.89    423.75 o 
   2  -6   1     7676.48     7784.61    791.53 o 
   3  -6   1    11497.18    10184.08    594.63 o 
   4  -6   1    68233.43    64257.74   2425.47 o 
   5  -6   1    10340.67    10114.59    661.80 o 
   6  -6   1    16290.36    15211.47    849.71 o 
   7  -6   1     8344.83     9088.16    706.22 o 
   8  -6   1     4525.40     4175.12    563.91 o 
   9  -6   1    14492.20    14691.65   2323.95 o 
  10  -6   1     1090.81     1566.75    570.36 o 
  11  -6   1     9107.42     9710.06   1031.39 o 
  12  -6   1     2935.36     2773.64   1116.67 o 
  13  -6   1      262.78      229.20   1433.81 o 
 -12  -5   1      611.77     1263.25   1103.34 o 
 -11  -5   1     1361.06     1079.22    816.43 o 
 -10  -5   1     2827.43     3472.10    824.05 o 
  -9  -5   1       82.11      404.22    653.35 o 
  -8  -5   1      264.51     -508.91    535.73 o 
  -7  -5   1     1283.64     1155.68    523.61 o 
  -6  -5   1    18897.49    20683.16   1200.57 o 
  -5  -5   1    60782.41    60435.51   1897.04 o 
  -4  -5   1     5652.75     5098.26    410.18 o 
  -3  -5   1    19152.47    18405.74    668.01 o 
  -2  -5   1    12488.91    11887.77   1114.00 o 
  -1  -5   1    18089.82    17831.10    672.38 o 
   0  -5   1    28398.23    26261.45    921.10 o 
   1  -5   1      460.32      475.36    207.06 o 
   2  -5   1    14763.85    13838.61    799.52 o 
   3  -5   1       47.02     -146.05    196.39 o 
   4  -5   1    12389.32    12078.26    644.03 o 
   5  -5   1      301.46      587.56    153.93 o 
   6  -5   1    34638.94    34588.84   1270.82 o 
   7  -5   1     4128.06     5355.79    515.69 o 
   8  -5   1     2545.31     2838.57    476.19 o 
   9  -5   1     4861.42     5585.78    620.63 o 
  10  -5   1     1716.27     2451.92    554.97 o 
  11  -5   1    22732.86    22527.38   1301.61 o 
  12  -5   1     5726.07     6193.64   1407.16 o 
 -12  -4   1     1950.60      772.87   1028.72 o 
 -11  -4   1       63.34     -132.87    757.92 o 
 -10  -4   1      328.05      421.28    694.15 o 
  -9  -4   1     5669.23     6207.02    795.28 o 
  -8  -4   1      268.48      430.85    505.60 o 
  -7  -4   1     1788.43     2462.08    517.67 o 
  -6  -4   1     7898.41     9518.59   1268.58 o 
  -5  -4   1    22090.70    22134.22    816.32 o 
  -4  -4   1     4203.22     4588.51    307.98 o 
  -3  -4   1    47966.77    47976.94   2000.08 o 
  -2  -4   1    30218.54    29610.22   1047.26 o 
  -1  -4   1    11765.22    11855.86    473.56 o 
   0  -4   1     8869.24     7960.84   2102.75 o 
   1  -4   1    12927.75    12923.91    614.56 o 
   2  -4   1   161376.83   163234.28   5751.42 o 
   3  -4   1    30994.24    32012.85   1251.88 o 
   4  -4   1     7171.56     6989.38    450.39 o 
   5  -4   1        6.19      112.22    135.21 o 
   6  -4   1     2181.88     2197.51    236.17 o 
   7  -4   1     2033.12     2385.25    275.08 o 
   8  -4   1     4364.77     4165.88    365.10 o 
   9  -4   1      925.29      381.93    421.08 o 
  10  -4   1     2210.51     2192.02    738.23 o 
  11  -4   1    14218.81    14756.56   1057.63 o 
  12  -4   1      896.57     1172.63   1071.36 o 
  13  -4   1     5790.97     6827.93   1481.78 o 
 -12  -3   1     9084.08     8705.85   1108.74 o 
 -11  -3   1     3282.92     3464.36    836.16 o 
 -10  -3   1     1140.81     1671.91    682.29 o 
  -9  -3   1     3145.04     3045.09    634.82 o 
  -8  -3   1     4829.02     4967.55    644.57 o 
  -7  -3   1    18179.38    19037.36   1110.16 o 
  -6  -3   1        6.35     -189.98    217.47 o 
  -5  -3   1    12724.14    12768.23    535.52 o 
  -4  -3   1     5291.71     5340.30    689.60 o 
  -3  -3   1    19266.20    19708.37    907.46 o 
  -2  -3   1     1487.18     1702.92    327.80 o 
  -1  -3   1     2893.29     2388.54    397.10 o 
   1  -3   1    63650.39    66176.67   2395.39 o 
   2  -3   1    76033.16    78568.07   2820.98 o 
   3  -3   1     2299.76     2639.00    242.05 o 
   4  -3   1    72766.39    74465.68   2175.48 o 
   5  -3   1    21147.35    20695.04    712.67 o 
   6  -3   1     2399.54     2572.72    259.08 o 
   7  -3   1     7079.05     7359.33    443.82 o 
   8  -3   1      298.74      140.38    253.46 o 
   9  -3   1     8732.60     8993.11    568.37 o 
  10  -3   1     1207.34     1383.60    392.84 o 
  11  -3   1     2403.34     2467.86   1076.69 o 
  12  -3   1      150.05      410.42   1023.39 o 
  13  -3   1     6488.68     6700.00   1444.47 o 
 -13  -2   1     3680.09     4643.63    991.96 o 
 -12  -2   1     8634.84     7423.23   1024.24 o 
 -11  -2   1      398.00     1534.33    709.88 o 
 -10  -2   1      225.41      428.61    580.76 o 
  -9  -2   1      410.88      594.96    494.52 o 
  -8  -2   1    26533.02    27521.45   1421.88 o 
  -7  -2   1    42803.32    44168.79   1429.26 o 
  -6  -2   1        6.28       91.27    193.09 o 
  -5  -2   1    39993.43    40822.76   1302.60 o 
  -4  -2   1     4230.54     4468.88    275.96 o 
  -3  -2   1      307.67      404.33    186.38 o 
  -2  -2   1     1231.23     1139.42    171.11 o 
   2  -2   1    25356.62    25331.32    942.15 o 
   3  -2   1     2149.57     2331.31    167.86 o 
   4  -2   1    85459.82    87378.27   2539.17 o 
   5  -2   1    11874.08    11515.37    473.61 o 
   6  -2   1        0.35      -36.62    186.21 o 
   7  -2   1       76.24      -60.10    222.81 o 
   8  -2   1    11357.29    11879.73    616.22 o 
   9  -2   1    29314.62    29527.52   1124.99 o 
  10  -2   1     1463.51     1404.03    411.17 o 
  11  -2   1     3684.76     3315.36    664.72 o 
  12  -2   1      849.95     1204.61   1114.00 o 
 -13  -1   1      268.33      964.97    825.98 o 
 -12  -1   1      541.99      536.49    687.70 o 
 -11  -1   1     2702.85     1331.01    916.79 o 
 -10  -1   1     1942.10     2214.32    620.19 o 
  -9  -1   1       23.61      125.77    431.30 o 
  -8  -1   1    13079.45    12765.58    880.27 o 
  -7  -1   1     7051.90     7182.15    426.29 o 
  -6  -1   1    15445.05    16157.63    604.34 o 
  -5  -1   1    75178.23    76266.52   2254.29 o 
  -4  -1   1    25771.29    27392.44    860.37 o 
  -3  -1   1      818.31     1203.22    314.48 o 
  -2  -1   1     4156.40     4556.68    265.89 o 
   2  -1   1      737.45      682.26    197.22 o 
   3  -1   1     2558.85     2866.94    191.53 o 
   4  -1   1    23665.95    23976.96    792.79 o 
   5  -1   1      815.83     1017.93    202.90 o 
   6  -1   1    14157.16    13822.94    585.92 o 
   7  -1   1     1618.21     1717.36    293.69 o 
   8  -1   1    13832.23    12759.51    658.97 o 
   9  -1   1    20313.80    20734.15    925.26 o 
  10  -1   1      395.26      222.03    525.08 o 
  11  -1   1    15361.87    16270.77   2044.11 o 
  12  -1   1     5285.15     5041.46    868.31 o 
 -13   0   1      450.58      119.24    745.84 o 
 -12   0   1       24.54      617.99    669.08 o 
 -11   0   1      631.26      359.64    780.87 o 
 -10   0   1     1598.61     1151.31    639.62 o 
  -9   0   1     3654.21     3856.97    553.70 o 
  -8   0   1       39.54      -96.09    228.59 o 
  -7   0   1     5351.26     6088.49    383.41 o 
  -6   0   1    19853.70    20147.56    709.83 o 
  -5   0   1    61814.02    63936.54   1903.43 o 
  -4   0   1      137.79      304.53    111.64 o 
  -3   0   1    22941.51    25242.07   1056.52 o 
   2   0   1   113616.45   118040.62   3810.14 o 
   3   0   1     7023.43     7095.63    312.57 o 
   4   0   1      833.86      919.99    178.04 o 
   5   0   1     2601.46     2753.11    401.42 o 
   6   0   1     6485.24     7024.47    428.55 o 
   7   0   1     1879.51     2458.03    322.84 o 
   8   0   1      128.79      716.53    329.06 o 
   9   0   1     3737.95     3963.43    631.77 o 
  10   0   1     1231.12     1418.76    597.97 o 
  11   0   1    13974.31    14565.16   1179.44 o 
  12   0   1     1600.19     2425.22   1044.71 o 
 -13   1   1       62.45      799.52   1225.94 o 
 -12   1   1     3040.20     3261.67    720.60 o 
 -11   1   1     1695.63     1664.95    606.21 o 
 -10   1   1    13137.54    13439.67   1025.54 o 
  -9   1   1    12158.19    12505.14    635.33 o 
  -8   1   1     6398.70     6666.26    421.70 o 
  -7   1   1    20378.82    20138.51    735.29 o 
  -6   1   1     1833.76     2166.19    224.01 o 
  -5   1   1     6101.17     6380.96    313.21 o 
  -4   1   1    21175.89    22825.54    730.21 o 
  -3   1   1    26379.31    29007.36    877.91 o 
  -2   1   1     1038.01     1439.14    250.52 o 
   1   1   1    75534.09    69030.82   3459.27 o 
   2   1   1   514617.84   524810.88  16738.82 o 
   3   1   1    23939.21    24819.85    795.97 o 
   4   1   1    23757.18    23617.81    803.95 o 
   5   1   1      731.50      698.66    229.15 o 
   6   1   1     6412.96     7092.71    441.93 o 
   7   1   1    22712.08    21758.43    958.75 o 
   8   1   1      149.14     -179.20    341.13 o 
   9   1   1     4977.43     4945.23    709.21 o 
  10   1   1       72.72      237.39    615.20 o 
  11   1   1     3440.68     4050.92   1050.04 o 
  12   1   1        8.50      202.55    986.08 o 
 -13   2   1     3220.00     3379.32   1305.89 o 
 -12   2   1     5123.11     5788.55   1343.20 o 
 -11   2   1     2213.54     2932.54    602.26 o 
 -10   2   1     5581.58     5847.73    655.71 o 
  -9   2   1      536.10      521.63    267.18 o 
  -8   2   1    12981.57    11723.78    555.64 o 
  -7   2   1    55499.85    55050.57   1704.02 o 
  -6   2   1      446.43      491.86    161.21 o 
  -5   2   1    20456.79    21163.79    705.33 o 
  -4   2   1      349.39      430.81    127.31 o 
  -3   2   1     3863.39     4525.97    290.81 o 
  -2   2   1    46150.86    48364.00   1729.36 o 
  -1   2   1     2345.38     2473.19    234.53 o 
   0   2   1      149.74       31.98    165.23 o 
   1   2   1    21408.13    20928.66   1249.92 o 
   2   2   1    45990.04    46273.99   1576.13 o 
   3   2   1      702.91      848.92    182.21 o 
   4   2   1    37643.00    37341.95   1192.98 o 
   5   2   1     4957.63     5489.64    409.66 o 
   6   2   1     8207.77     8456.24    506.87 o 
   7   2   1     7940.07     8510.53    554.06 o 
   8   2   1     4979.47     5078.89    681.90 o 
   9   2   1    19856.30    20385.47   1798.93 o 
  10   2   1     3840.94     3107.49    759.45 o 
  11   2   1     1038.76      911.46    964.76 o 
  12   2   1        2.38      421.08   1034.05 o 
 -13   3   1     1488.05     1433.81   1193.95 o 
 -12   3   1      647.91      954.10   1055.37 o 
 -11   3   1      675.87      612.97    874.15 o 
 -10   3   1       29.88       90.83    308.64 o 
  -9   3   1       56.76      342.14    256.74 o 
  -8   3   1    34068.02    32832.67   1106.19 o 
  -7   3   1    34697.64    32681.83   1078.15 o 
  -6   3   1     3224.67     3408.06    253.80 o 
  -5   3   1    57722.52    57616.67   1727.88 o 
  -4   3   1    36394.99    37555.84   1405.05 o 
  -3   3   1    28220.50    30577.17   1150.43 o 
  -2   3   1     7206.17     7290.56    396.31 o 
  -1   3   1     2059.43     2045.15    240.28 o 
   0   3   1    65433.71    63517.82   2366.59 o 
   1   3   1      504.89      540.49    173.89 o 
   2   3   1     6873.35     6735.82    333.54 o 
   3   3   1     7655.18     7507.80    398.38 o 
   4   3   1     7054.51     8787.62    491.03 o 
   5   3   1      381.90      557.46    313.35 o 
   6   3   1      164.00      198.74    300.81 o 
   7   3   1       42.53       46.57    358.70 o 
   8   3   1     8771.74     9057.43    874.24 o 
   9   3   1    21300.14    23456.39   1881.54 o 
  10   3   1      607.29      724.90    884.81 o 
  11   3   1     4169.09     4791.81   1225.94 o 
  12   3   1     1479.10     2569.13   1225.94 o 
 -13   4   1      895.70      682.26   1108.67 o 
 -12   4   1     2529.94     2478.52   1119.33 o 
 -11   4   1     2407.14     2538.86    555.13 o 
 -10   4   1      974.73      549.01    416.89 o 
  -9   4   1     5067.11     5528.51    554.13 o 
  -8   4   1     4588.89     4837.26    348.06 o 
  -7   4   1     6660.06     6609.71    698.60 o 
  -6   4   1    19316.03    18760.00    667.34 o 
  -5   4   1    43107.53    41814.32   1288.26 o 
  -4   4   1    10698.88    10475.42    531.16 o 
  -3   4   1     1995.83     2296.67    277.01 o 
  -2   4   1        1.37      430.14    343.79 o 
  -1   4   1    59911.41    60022.53   1830.97 o 
   0   4   1   103937.18    95565.52   3146.39 o 
   1   4   1      492.53      436.33    292.55 o 
   2   4   1    29840.89    29380.43   1086.70 o 
   3   4   1     1982.01     1893.77    279.14 o 
   4   4   1      279.96       30.64    263.39 o 
   5   4   1     6539.09     6401.88    479.03 o 
   6   4   1       22.79      364.58    367.18 o 
   7   4   1      892.87      817.55    650.28 o 
   8   4   1     1641.46     1699.18    658.58 o 
   9   4   1     5905.65     7190.38   1140.65 o 
  10   4   1     1145.41     2350.60   1018.06 o 
  11   4   1     7982.30     6710.66   1348.53 o 
 -13   5   1      840.64      708.91   1082.02 o 
 -12   5   1      363.33     -405.09    938.11 o 
 -11   5   1       34.28     -130.95    578.32 o 
 -10   5   1    14809.83    14875.38   1116.67 o 
  -9   5   1    22986.05    22606.34   1127.02 o 
  -8   5   1      666.82      548.65    340.56 o 
  -7   5   1     9324.38     9284.33    858.16 o 
  -6   5   1     5196.76     5039.12    565.00 o 
  -5   5   1     2353.34     2853.82    349.02 o 
  -4   5   1    12083.05    12073.95    644.91 o 
  -3   5   1      682.69      703.48    236.27 o 
  -2   5   1      156.07      161.42    618.30 o 
  -1   5   1    21806.07    20542.84    929.58 o 
   0   5   1    68659.20    65387.14   2209.90 o 
   1   5   1    15229.34    14259.01    648.13 o 
   2   5   1    59767.59    57775.28   2015.65 o 
   3   5   1     7872.11     7831.00    633.01 o 
   4   5   1     3506.72     3494.25    394.22 o 
   5   5   1      650.66      756.84    370.09 o 
   6   5   1     3568.92     3600.88    639.26 o 
   7   5   1     9119.29     9100.04   1084.69 o 
   8   5   1      603.57      847.18    672.46 o 
   9   5   1     2807.37     3603.18   1007.40 o 
  10   5   1      265.15     -122.59    964.76 o 
  11   5   1     2122.50     1311.22   1098.01 o 
 -12   6   1     1828.12     2449.88    634.20 o 
 -11   6   1     1900.97     2173.09    563.69 o 
 -10   6   1    18748.38    19350.35   1105.35 o 
  -9   6   1     9379.00     9792.18   1012.73 o 
  -8   6   1    15122.16    13010.91    986.08 o 
  -7   6   1    35728.00    34094.59   1466.17 o 
  -6   6   1     2119.35     1773.79    362.74 o 
  -5   6   1      447.59      442.79    290.89 o 
  -4   6   1     9510.42     8201.09    618.30 o 
  -3   6   1     2246.95     1961.32    578.32 o 
  -2   6   1    18175.70    19132.75    942.27 o 
  -1   6   1     2998.07     3025.42    299.71 o 
   0   6   1      203.93      -90.19    212.42 o 
   1   6   1    23323.51    21449.08   1156.64 o 
   2   6   1    36440.69    33230.06   1926.85 o 
   3   6   1       84.89      104.19    352.34 o 
   4   6   1     2375.15     2328.63    397.99 o 
   5   6   1     2283.62     1893.09    446.34 o 
   6   6   1    11592.67    10495.09   1321.88 o 
   7   6   1    15706.75    17284.40   1288.76 o 
   8   6   1      129.05      421.08    831.50 o 
   9   6   1     7628.79     7824.67   1252.59 o 
  10   6   1      722.93     1407.16   1108.67 o 
 -13   7   1     1788.99     2483.85   1615.04 o 
 -12   7   1       35.41      491.71    614.06 o 
 -11   7   1        1.82      131.85    541.06 o 
 -10   7   1     4606.37     4455.57    648.75 o 
  -9   7   1      752.90     1273.25    461.16 o 
  -8   7   1    21554.54    20613.91   2188.03 o 
  -7   7   1    34726.14    33477.56   1488.34 o 
  -6   7   1        3.30     -171.02    321.69 o 
  -5   7   1     4876.43     4305.53    489.84 o 
  -4   7   1     5272.02     5510.29    520.12 o 
  -3   7   1    26313.79    24740.84   1158.13 o 
  -2   7   1    30761.11    31431.03   1406.69 o 
  -1   7   1     4752.20     4501.51    386.30 o 
   0   7   1    19863.19    17881.83    798.79 o 
   1   7   1      940.67      822.94    469.37 o 
   2   7   1     1611.65     1116.11    426.39 o 
   3   7   1     6014.89     5719.49    590.42 o 
   4   7   1     4956.56     5015.14    511.67 o 
   5   7   1      304.95       -5.79    549.90 o 
   6   7   1     3780.74     3724.02    740.91 o 
   7   7   1     3028.14     3331.35    927.45 o 
   8   7   1     4357.49     5095.63   1124.66 o 
   9   7   1    11574.70    12445.91   1572.40 o 
  10   7   1     1407.36      580.99   1124.66 o 
 -13   8   1       89.53      609.65    724.96 o 
 -12   8   1     3453.72     3313.65    951.43 o 
 -11   8   1     4503.76     5158.49    766.32 o 
 -10   8   1     1323.49     1058.31    556.74 o 
  -9   8   1     1171.25      940.91    504.53 o 
  -8   8   1     9145.78     9510.44    824.96 o 
  -7   8   1     5429.40     5059.09    804.85 o 
  -6   8   1     9204.64     8069.02    698.91 o 
  -5   8   1     7531.09     7399.56    660.73 o 
  -4   8   1      944.45      994.74    388.19 o 
  -3   8   1    18618.16    18533.41   1008.84 o 
  -2   8   1    10579.72    11313.31    935.44 o 
  -1   8   1    34195.00    34342.61   2457.20 o 
   0   8   1    44959.61    42706.71   1573.19 o 
   1   8   1     1100.04      859.41    705.76 o 
   2   8   1     1669.73     1630.88    389.45 o 
   3   8   1      156.86      215.67    367.37 o 
   4   8   1      152.48     -249.67    407.15 o 
   5   8   1     4009.61     4748.75    788.86 o 
   6   8   1      225.51     -467.12    640.07 o 
   7   8   1     2341.91     3363.33    996.74 o 
   8   8   1     2333.00     1998.81   1082.02 o 
   9   8   1     5131.65     6417.51   1364.52 o 
 -12   9   1     5062.47     4858.35   1063.37 o 
 -11   9   1      461.39      890.70    631.18 o 
 -10   9   1     8794.54     8379.73    870.53 o 
  -9   9   1    12494.97    11193.32    930.11 o 
  -8   9   1      737.41      964.91    499.13 o 
  -7   9   1      751.82      966.82    483.79 o 
  -6   9   1     4501.63     3294.25    561.78 o 
  -5   9   1      159.59      -70.50    429.81 o 
  -4   9   1     1255.08     1008.16    546.34 o 
  -3   9   1      630.16      530.00    442.20 o 
  -2   9   1        1.74      -88.46    493.04 o 
  -1   9   1    28106.70    27729.38   1107.40 o 
   0   9   1    35975.00    34587.95   1382.70 o 
   1   9   1     1478.51      997.84    865.35 o 
   2   9   1    11999.65    12171.36   1414.01 o 
   3   9   1     3239.19     2726.95    476.95 o 
   4   9   1     5732.67     7549.35    946.10 o 
   5   9   1     6311.69     5945.96   1652.35 o 
   6   9   1     1051.00     2142.72    980.75 o 
   7   9   1     4667.41     6092.37   1257.92 o 
   8   9   1       36.08     1327.21   1151.31 o 
 -12  10   1      391.04      361.99    708.58 o 
 -11  10   1      424.90     1250.58    698.51 o 
 -10  10   1    17909.17    17386.23   1271.98 o 
  -9  10   1    12817.05    12115.28   1465.79 o 
  -8  10   1     1943.52     1736.33    592.48 o 
  -7  10   1     7054.94     6204.82   1321.88 o 
  -6  10   1      529.79      323.98    491.62 o 
  -5  10   1     3008.95     2527.82   1076.69 o 
  -4  10   1     1973.65     2387.89    571.54 o 
  -3  10   1     1062.45     1184.28    528.12 o 
  -2  10   1      362.57      373.59    514.20 o 
  -1  10   1     4573.26     4200.81    702.19 o 
   0  10   1     6490.24     6502.58    598.58 o 
   1  10   1     5198.14     4760.83   1148.05 o 
   2  10   1    11244.01    11783.88   1267.38 o 
   3  10   1     1471.61     1325.80    493.83 o 
   4  10   1     1990.45     1124.65    686.88 o 
   5  10   1      221.33      293.16    900.80 o 
   6  10   1     5628.56     5863.17   1215.28 o 
   7  10   1     7470.79     8085.84   1380.51 o 
   8  10   1       18.49     1300.56   1273.91 o 
 -11  11   1        5.98      778.92    678.85 o 
 -10  11   1     5907.63     4923.72    840.02 o 
  -9  11   1     2350.08     2286.90    751.55 o 
  -8  11   1    10092.64     9862.74    956.99 o 
  -7  11   1    13352.42    11702.32    991.04 o 
  -6  11   1     3479.93     3432.54    655.93 o 
  -5  11   1     2596.89     1685.94    608.41 o 
  -4  11   1       72.33     -528.51    528.51 o 
  -3  11   1    19948.59    21266.86   1314.08 o 
  -2  11   1    16495.57    18601.34   1251.70 o 
  -1  11   1      347.20      -28.88    778.20 o 
   0  11   1      124.66     -643.63    643.63 o 
   1  11   1      817.15      -58.63    690.79 o 
   2  11   1      249.29     -154.07    562.95 o 
   3  11   1      528.78     -391.31    491.49 o 
   4  11   1      102.27     -379.97   1020.72 o 
   5  11   1        8.69       10.66    964.76 o 
   6  11   1     4753.60     4461.34   1263.25 o 
   7  11   1     3100.32     3651.16   1316.55 o 
 -11  12   1     1433.75     1066.19    742.65 o 
 -10  12   1     2905.84     2680.70   1002.07 o 
  -9  12   1      166.99     -270.88    655.30 o 
  -8  12   1     6131.30     5640.29    843.84 o 
  -7  12   1     2388.46     1919.31    676.11 o 
  -6  12   1      144.44     -141.29    606.33 o 
  -5  12   1      228.59      280.61    609.47 o 
  -4  12   1     2104.98     2524.91    680.22 o 
  -3  12   1    15740.03    18031.67   1287.23 o 
  -2  12   1    17157.61    17154.00   2275.98 o 
  -1  12   1     4041.89     3183.65    822.31 o 
   0  12   1    10382.32    10384.82   1145.98 o 
   1  12   1      161.76      394.82    801.21 o 
   2  12   1      541.32     1058.85   1148.65 o 
   3  12   1     1014.42     -169.65    924.78 o 
   4  12   1      678.00      159.90    975.42 o 
   5  12   1     1113.57      692.92   1135.32 o 
   6  12   1      184.98      -31.98   1236.60 o 
 -10  13   1     3904.91     1766.89    826.01 o 
  -9  13   1     2712.42     2717.46    823.73 o 
  -8  13   1      397.91     -551.58    691.75 o 
  -7  13   1      516.63      945.89    724.97 o 
  -6  13   1     2993.88     1946.17   1311.22 o 
  -5  13   1        0.35     -714.76   1228.60 o 
  -4  13   1       22.45     -143.31    890.14 o 
  -3  13   1     5452.85     5867.61    910.88 o 
  -2  13   1      954.50      543.00   1705.65 o 
  -1  13   1    12095.53    13561.91   1247.42 o 
   0  13   1    11769.45    14102.34   3805.73 o 
   1  13   1       20.46     -228.62    830.34 o 
   2  13   1      305.03    -1359.19   1359.19 o 
   5  13   1     3795.19     4519.97   1359.19 o 
  -9  14   1     6204.78     5196.39    992.91 o 
  -8  14   1       79.51      -32.02    756.13 o 
  -7  14   1        1.89      154.80    756.30 o 
  -6  14   1       22.48      -85.60    776.57 o 
  -5  14   1     3496.16     3458.49    893.54 o 
  -4  14   1     2907.46     3446.08    902.53 o 
  -3  14   1     1050.20     1359.19   1612.37 o 
  -2  14   1      977.80     2482.01    950.55 o 
  -1  14   1     3695.71     4169.96   1016.37 o 
   0  14   1     1279.70      863.69    933.46 o 
   1  14   1     1025.68     2191.49    949.52 o 
  -7  15   1     1756.51     1502.31    991.41 o 
  -6  15   1     1319.36      316.38    904.41 o 
  -5  15   1     4569.39     4698.36   1017.99 o 
  -4  15   1     1795.03     2909.24   1209.94 o 
  -3  15   1     4215.25     4399.19   1078.66 o 
  -2  15   1     3286.93     5032.35   1471.12 o 
  -1  15   1      120.98     -434.48    957.64 o 
   0  15   1       49.40     1399.92    998.20 o 
   1  15   1     1157.68     1071.36   1844.23 o 
  -4  16   1       12.98      909.87   1002.73 o 
  -3  16   1     8963.20    11303.76   1349.58 o 
  -2  16   1     5180.68     7044.32   1245.72 o 
   1 -17   2     1111.15      556.76   1057.44 o 
   2 -17   2      107.33     -200.60    956.76 o 
   3 -17   2      780.98     1277.96   1929.52 o 
   4 -17   2       77.14      550.09    930.76 o 
  -2 -16   2     1573.51     -266.51   2212.01 o 
  -1 -16   2     8729.50     9210.51   2926.25 o 
   0 -16   2     1278.79     1945.51   2531.82 o 
   1 -16   2     3022.15     1204.97   1649.68 o 
   2 -16   2     2746.22     3058.31   2529.16 o 
   3 -16   2      710.79      599.43    832.52 o 
   4 -16   2     1494.47     2078.71    889.44 o 
   5 -16   2      318.51       29.37    844.12 o 
   6 -16   2     1135.30       76.81    877.64 o 
   7 -16   2      175.08     1189.17    926.48 o 
  -4 -15   2      744.91    -1540.41   1838.90 o 
  -3 -15   2      256.62    -1732.30   1886.87 o 
  -2 -15   2      307.55    -1257.92   2062.77 o 
  -1 -15   2     3780.30     2590.46   2489.18 o 
   0 -15   2      347.52      824.93    837.75 o 
   1 -15   2    10506.81    12359.63   1172.21 o 
   2 -15   2     4200.23     5737.68    939.55 o 
   3 -15   2      324.95     2196.33   1537.75 o 
   4 -15   2       33.69     -721.58    721.58 o 
   5 -15   2      587.59     -550.59    745.60 o 
   6 -15   2    11201.78    11858.31   1172.31 o 
   7 -15   2     2620.38     3067.56    932.53 o 
   8 -15   2     1308.83      697.75    898.30 o 
  -6 -14   2        8.95     -942.11    942.11 o 
  -5 -14   2       53.39      692.92   2020.13 o 
  -4 -14   2      373.06    -1428.48   1732.30 o 
  -3 -14   2     4923.18     -559.67   1945.51 o 
  -2 -14   2      132.15    -1625.70   2009.47 o 
  -1 -14   2     2235.13     2379.91    999.40 o 
   0 -14   2      257.87     1241.72    734.40 o 
   1 -14   2     8206.30     8586.60    971.83 o 
   2 -14   2       32.38     -475.49    703.58 o 
   3 -14   2     2296.63     1668.85    734.78 o 
   4 -14   2     1108.03      573.73    815.51 o 
   5 -14   2     2877.24     3399.34    930.11 o 
   6 -14   2    11366.79    11794.09   2606.45 o 
   7 -14   2      663.47      403.65    733.48 o 
   8 -14   2    10217.89     9859.57   1134.41 o 
   9 -14   2     4855.52     3772.81    917.93 o 
  -7 -13   2      231.91     -318.01    972.07 o 
  -6 -13   2      956.52     -477.89    879.62 o 
  -5 -13   2      934.16      620.10    898.13 o 
  -4 -13   2     4628.92     4529.52   3632.50 o 
  -3 -13   2     9819.57     1503.10   1918.86 o 
  -2 -13   2      157.53    -1124.66   2041.45 o 
  -1 -13   2    10718.85    10064.71   1014.42 o 
   0 -13   2     2500.77     3094.30    718.55 o 
   1 -13   2      732.64      409.98   1124.66 o 
   2 -13   2      390.78      137.09    719.57 o 
   3 -13   2     3448.97     3927.71    723.04 o 
   4 -13   2      332.24     -303.64    714.24 o 
   5 -13   2       22.70      -66.64    600.91 o 
   6 -13   2     4137.99     4025.06   1551.07 o 
   7 -13   2     1152.32      981.06    674.40 o 
   8 -13   2    17015.62    16713.29   4106.88 o 
   9 -13   2     4962.54     3996.82    886.10 o 
  10 -13   2      320.74    -1313.60   1465.79 o 
  -8 -12   2      697.82      -32.59    952.70 o 
  -7 -12   2      936.84     1520.56   1066.03 o 
  -6 -12   2     2597.83     1973.97   1026.05 o 
  -5 -12   2      306.15     -224.46    737.88 o 
  -4 -12   2     1987.68      614.80    679.55 o 
  -3 -12   2     3293.79     2272.12   2204.02 o 
  -2 -12   2     3209.01     3175.41    520.23 o 
  -1 -12   2    28234.69    30470.35   7312.97 o 
   0 -12   2     5491.93     6771.63    788.86 o 
   1 -12   2     1886.86     5575.34   2521.16 o 
   2 -12   2      355.30       85.79    534.19 o 
   3 -12   2     1174.39     1569.22    591.62 o 
   4 -12   2    10313.33    10120.84   1047.37 o 
   5 -12   2      898.91      439.46    525.32 o 
   6 -12   2     3896.90     3940.85    725.78 o 
   7 -12   2       87.17       11.22    613.06 o 
   8 -12   2     6818.93     6482.49    878.00 o 
   9 -12   2       68.43      194.61    679.31 o 
  10 -12   2     4351.30     4923.22    916.75 o 
  11 -12   2     1760.06      845.31    852.18 o 
  -9 -11   2      404.36     -245.19   1119.33 o 
  -8 -11   2      191.20      160.04    940.59 o 
  -7 -11   2       98.72     -794.73    794.73 o 
  -6 -11   2       71.11     -407.38    723.42 o 
  -5 -11   2     1781.20     1054.75    940.77 o 
  -4 -11   2      235.16      420.17    562.30 o 
  -3 -11   2      685.77      -68.85   1276.57 o 
  -2 -11   2     5081.17     4204.51   1699.58 o 
  -1 -11   2    26478.53    25090.43   3340.25 o 
   0 -11   2       13.13     -437.70    437.70 o 
   1 -11   2    11835.88    12555.12    946.55 o 
   2 -11   2     7890.09     9492.54   1063.37 o 
   3 -11   2     2533.99     2220.27    552.55 o 
   4 -11   2    13410.52    12682.50    958.73 o 
   5 -11   2      166.31      583.50    501.99 o 
   6 -11   2    23159.46    21592.82   1275.32 o 
   7 -11   2     4719.34     4574.33   1090.02 o 
   8 -11   2     2375.34     2069.35    852.82 o 
   9 -11   2       17.81      -19.39    674.26 o 
  10 -11   2     1342.74      744.57    711.29 o 
  11 -11   2       24.76      190.68    750.98 o 
  -9 -10   2       49.46      351.52    922.96 o 
  -8 -10   2     4812.12     5658.06   1420.49 o 
  -7 -10   2     2146.29     1776.40    806.39 o 
  -6 -10   2     3439.22     3223.85   2116.07 o 
  -5 -10   2     4813.63     4430.02    860.82 o 
  -4 -10   2      425.58      611.68    523.99 o 
  -3 -10   2    14623.55    14279.08    806.46 o 
  -2 -10   2      577.23     -195.26   1301.10 o 
  -1 -10   2     8412.72     7760.58   1042.78 o 
   0 -10   2     2264.50     2138.65    309.25 o 
   1 -10   2    18969.09    18976.74   1085.63 o 
   2 -10   2     1936.22     2101.03    474.67 o 
   3 -10   2      565.07     -129.94    490.37 o 
   4 -10   2     1939.92     1322.95    471.28 o 
   5 -10   2     5892.57     6323.60    671.57 o 
   6 -10   2    56936.54    51196.95   3315.36 o 
   7 -10   2     8493.67     8656.62   1447.14 o 
   8 -10   2     6489.10     6803.01    844.59 o 
   9 -10   2     3204.20     3486.48    852.82 o 
  10 -10   2     1050.99      678.48    688.84 o 
  11 -10   2     3518.77     3096.29    839.92 o 
  12 -10   2      856.47     1604.29    797.00 o 
 -10  -9   2     1396.25     1747.04    989.55 o 
  -9  -9   2     2185.23      860.75    885.70 o 
  -8  -9   2     8396.11     8323.35   1988.15 o 
  -7  -9   2     2237.02     2310.11    972.75 o 
  -6  -9   2      150.26      212.94    951.43 o 
  -5  -9   2      377.79      147.40    501.78 o 
  -4  -9   2     8023.90     7076.84   2385.24 o 
  -3  -9   2    42856.66    40213.56   3837.71 o 
  -2  -9   2      639.34        3.55    644.92 o 
  -1  -9   2    11318.32    11237.22    591.41 o 
   0  -9   2       77.87      113.18    220.05 o 
   1  -9   2       21.85     -191.71    191.71 o 
   2  -9   2     4625.02     4361.81    511.86 o 
   3  -9   2       71.35     -272.90    321.62 o 
   4  -9   2      390.45      501.44    445.07 o 
   5  -9   2     2905.98     3163.96    522.96 o 
   6  -9   2    11824.21    12684.46    945.94 o 
   7  -9   2      166.91       80.94    470.03 o 
   8  -9   2    21824.14    19526.77   1222.55 o 
   9  -9   2     7797.72     6583.23    837.81 o 
  10  -9   2     1125.36      630.40    664.00 o 
  11  -9   2     1791.21     1782.92    731.90 o 
  12  -9   2      787.81      467.38    751.81 o 
 -11  -8   2      105.08     -580.99   1039.38 o 
 -10  -8   2      778.89      287.80    856.32 o 
  -9  -8   2      727.69      539.31    751.96 o 
  -8  -8   2     2499.50     2414.35    739.28 o 
  -7  -8   2      742.86       49.30    548.01 o 
  -6  -8   2     1218.42      935.11    553.21 o 
  -5  -8   2      459.94       25.71    620.96 o 
  -4  -8   2    13760.93    10012.59   1199.28 o 
  -3  -8   2    32155.53    28401.98   2529.16 o 
  -2  -8   2     1250.35      816.20    783.79 o 
  -1  -8   2    35320.13    31522.67   1154.91 o 
   0  -8   2    27126.56    26628.58   1019.93 o 
   1  -8   2     1433.00     1095.56    246.82 o 
   2  -8   2     5146.21     4972.12   1164.64 o 
   3  -8   2      612.25      476.51    340.49 o 
   4  -8   2    34791.05    30970.19   1372.62 o 
   5  -8   2     2498.88     2057.70    433.95 o 
   6  -8   2     1319.82     1344.84    439.88 o 
   7  -8   2    10908.15    10533.72   1084.69 o 
   8  -8   2     7909.93     7914.67    790.82 o 
   9  -8   2     1036.25     1125.42    823.51 o 
  10  -8   2      556.44      476.63    601.64 o 
  11  -8   2      208.39      695.14    663.68 o 
  12  -8   2     3188.52     2999.70   1002.07 o 
 -11  -7   2      727.82     1046.10    889.48 o 
 -10  -7   2     6583.65     5738.30   2014.80 o 
  -9  -7   2     1574.30     1850.81    839.50 o 
  -8  -7   2      218.01     -166.56    569.60 o 
  -7  -7   2     1702.36     1503.09    658.27 o 
  -6  -7   2      212.11      497.82    538.35 o 
  -5  -7   2     6329.79     7591.03   1838.90 o 
  -4  -7   2     2543.79     2435.09    288.94 o 
  -3  -7   2    18353.69    15389.55   1881.05 o 
  -2  -7   2    16706.30    15700.08    671.50 o 
  -1  -7   2    43201.65    40833.47   1415.35 o 
   0  -7   2     1357.44     1195.89    195.69 o 
   1  -7   2     1591.63     1353.78    183.71 o 
   2  -7   2     3525.62     4431.53   1098.01 o 
   3  -7   2    30352.60    28068.50   1234.17 o 
   4  -7   2    57979.92    52797.13   2067.47 o 
   5  -7   2      739.31      616.33    363.80 o 
   6  -7   2    30626.09    29441.29   1350.50 o 
   7  -7   2     3827.51     3455.44    547.23 o 
   8  -7   2      533.80     1065.77    496.97 o 
   9  -7   2     1012.59     1512.34    692.92 o 
  10  -7   2      706.69      420.39    594.05 o 
  11  -7   2      256.48      799.77    828.84 o 
  12  -7   2      147.15     1026.32    695.94 o 
 -12  -6   2      596.69     1170.98    878.17 o 
 -11  -6   2     4463.14     5494.81    986.21 o 
 -10  -6   2    14422.21    16159.46   1740.30 o 
  -9  -6   2     1383.99     1654.22    675.55 o 
  -8  -6   2      684.59     -117.18    526.74 o 
  -7  -6   2      140.76      472.01    500.74 o 
  -6  -6   2    11541.35    11751.85   1108.67 o 
  -5  -6   2    33777.50    34412.72   1628.58 o 
  -4  -6   2        5.67       85.79    343.79 o 
  -3  -6   2    15598.20    14885.21    603.81 o 
  -2  -6   2     5448.39     5442.23    898.24 o 
  -1  -6   2     9980.60     9434.46    434.82 o 
   0  -6   2    12004.14    11693.09   1261.65 o 
   1  -6   2    29662.93    28892.02   1231.69 o 
   2  -6   2     1767.70     1510.38    277.77 o 
   3  -6   2     7775.27     7625.40    722.24 o 
   4  -6   2    42370.73    40709.96   1648.48 o 
   5  -6   2     7401.39     7802.33    603.65 o 
   6  -6   2    62991.34    60718.01   2373.20 o 
   7  -6   2    11724.21    11753.22   1172.63 o 
   8  -6   2      280.36      164.08    443.88 o 
   9  -6   2      309.63      741.69    586.32 o 
  10  -6   2      651.79      475.35    566.26 o 
  11  -6   2     5767.92     5799.34   1348.53 o 
  12  -6   2     1025.60     1014.09    712.03 o 
 -12  -5   2      119.44      222.25    826.91 o 
 -11  -5   2     2949.25     1712.51    823.28 o 
 -10  -5   2     3944.62     4473.59   1010.06 o 
  -9  -5   2     2662.77     2262.20    650.20 o 
  -8  -5   2    11276.84    11969.20    988.74 o 
  -7  -5   2     5221.54     5784.47    670.83 o 
  -6  -5   2    17404.75    17966.79   1070.63 o 
  -5  -5   2    17399.34    17457.27   1000.53 o 
  -4  -5   2    31689.62    30850.72   1015.10 o 
  -3  -5   2    62989.68    59345.66   1790.98 o 
  -2  -5   2    10581.35     9681.15    487.83 o 
  -1  -5   2     8926.88     8901.25    423.75 o 
   0  -5   2    12219.29    10886.73   1209.19 o 
   1  -5   2     1446.50     1814.79    357.12 o 
   2  -5   2    14095.47    14492.28    698.86 o 
   3  -5   2      235.86      102.17    221.54 o 
   4  -5   2     6397.35     6570.03    338.27 o 
   5  -5   2    18067.77    17859.47    666.37 o 
   6  -5   2    42451.05    40579.28   1327.84 o 
   7  -5   2     1780.77     1927.03    319.26 o 
   8  -5   2    11222.77    10962.38    793.17 o 
   9  -5   2     3057.78     3578.94    564.89 o 
  10  -5   2     4880.20     5227.80    705.32 o 
  11  -5   2     8992.05     9290.46   1108.67 o 
  12  -5   2       66.30      852.82   1380.51 o 
 -12  -4   2     5137.57     5285.78    970.19 o 
 -11  -4   2      100.73      449.96    684.12 o 
 -10  -4   2      440.86     1343.27    654.61 o 
  -9  -4   2     3646.03     3812.47    669.89 o 
  -8  -4   2     2698.17     3209.51    598.56 o 
  -7  -4   2       74.52      315.67    410.05 o 
  -6  -4   2     1204.47     1375.55    517.02 o 
  -5  -4   2     2426.09     2460.82    384.67 o 
  -4  -4   2    45324.41    44438.94   1889.80 o 
  -3  -4   2    83975.29    84767.40   3386.15 o 
  -2  -4   2     1531.01     1563.20    309.15 o 
  -1  -4   2    21801.89    20607.72   1788.07 o 
   0  -4   2    34928.73    35866.61   1599.05 o 
   1  -4   2    24609.70    24655.87   1020.87 o 
   2  -4   2    41438.26    42982.80   1637.87 o 
   3  -4   2     4216.34     4301.86    368.55 o 
   4  -4   2    28216.53    28227.77    914.95 o 
   5  -4   2     1320.77     1221.49    206.25 o 
   6  -4   2     5208.98     5348.27    369.56 o 
   7  -4   2     1017.50     1216.83    267.57 o 
   8  -4   2    12415.74    12447.27    656.68 o 
   9  -4   2     1600.29     1720.55    383.88 o 
  10  -4   2      731.30      531.40   1215.28 o 
  11  -4   2     2719.94     4026.37    687.52 o 
  12  -4   2     2182.35     4141.53   1252.59 o 
 -13  -3   2     8843.08     7948.31   1118.45 o 
 -12  -3   2    12068.12    11358.42   1179.30 o 
 -11  -3   2       65.66      636.62    638.97 o 
 -10  -3   2     4644.47     5496.13    768.22 o 
  -9  -3   2       96.18      262.09    484.77 o 
  -8  -3   2     2718.48     2763.27    722.24 o 
  -7  -3   2    15779.81    16217.16    980.03 o 
  -6  -3   2     1132.50     1516.39    375.78 o 
  -5  -3   2     5077.41     5470.16    533.02 o 
  -4  -3   2    21440.86    21740.04   1215.28 o 
  -3  -3   2    18375.29    18882.09    869.88 o 
  -2  -3   2    13707.19    13552.37   1167.30 o 
  -1  -3   2    75200.53    71558.30   2819.64 o 
   1  -3   2    19252.50    21227.46   2238.67 o 
   2  -3   2     9333.66     9595.44    489.09 o 
   3  -3   2    33696.18    35211.98   1092.27 o 
   4  -3   2   123085.90   123469.43   3566.97 o 
   5  -3   2    11951.43    12192.68    511.62 o 
   6  -3   2     6244.56     6345.87    465.39 o 
   7  -3   2      373.95      430.56    252.57 o 
   8  -3   2      290.68      540.09    308.56 o 
   9  -3   2     4014.98     4740.20    481.15 o 
  10  -3   2     1239.53     1604.22    441.62 o 
  11  -3   2     1282.24      890.14    991.41 o 
 -13  -2   2     6375.86     5821.95    978.05 o 
 -12  -2   2     4891.48     5394.72    910.02 o 
 -11  -2   2     5549.57     5472.20    900.80 o 
 -10  -2   2    15148.99    15910.51   1185.30 o 
  -9  -2   2     5495.76     6089.93    694.87 o 
  -8  -2   2     5461.91     6332.05    788.86 o 
  -7  -2   2     1881.39     2168.29    530.35 o 
  -6  -2   2    18362.61    19053.63    676.60 o 
  -5  -2   2    36964.91    39228.95   1694.16 o 
  -4  -2   2      152.22      251.77    196.53 o 
  -3  -2   2    23895.89    25318.62   1101.10 o 
  -2  -2   2    16355.20    17112.73    749.09 o 
   1  -2   2     3540.05     3970.96    325.14 o 
   2  -2   2     1422.57     1443.81    166.17 o 
   3  -2   2    56034.66    56465.36   1661.34 o 
   4  -2   2    51543.93    49151.75   1493.84 o 
   5  -2   2      329.73       68.10    182.68 o 
   6  -2   2    42783.93    40355.20   1322.04 o 
   7  -2   2     9320.06     9373.41    532.69 o 
   8  -2   2     6034.72     6431.11    667.80 o 
   9  -2   2     4614.13     5197.76    514.92 o 
  10  -2   2      258.43      613.10    437.36 o 
  11  -2   2     6673.12     6224.71    820.90 o 
 -13  -1   2      695.14      536.63    807.52 o 
 -12  -1   2      130.45     -136.14    649.76 o 
 -11  -1   2     8503.73     7017.48    821.24 o 
 -10  -1   2    11890.69    13087.43   1048.00 o 
  -9  -1   2      116.81       52.48    407.98 o 
  -8  -1   2      168.44      288.70    342.23 o 
  -7  -1   2      853.96     1036.41    271.92 o 
  -6  -1   2    79718.24    82739.15   2446.97 o 
  -5  -1   2    77137.93    82698.81   2414.54 o 
  -4  -1   2     4159.82     4528.12    351.99 o 
  -3  -1   2    58689.00    62630.76   2466.44 o 
  -2  -1   2     5952.18     6166.99    543.68 o 
   1  -1   2     6849.51     7777.77    354.36 o 
   2  -1   2     4251.45     4807.01    402.43 o 
   3  -1   2     3952.43     4471.91    555.28 o 
   4  -1   2    12785.12    12462.56    498.74 o 
   5  -1   2     7293.34     7507.23    415.46 o 
   6  -1   2    39365.31    37972.23   1259.79 o 
   7  -1   2     4253.08     4403.38    400.23 o 
   8  -1   2        2.03      160.74    327.33 o 
   9  -1   2       20.84      -27.17    381.28 o 
  10  -1   2     8581.89     8547.52    868.11 o 
  11  -1   2    15194.77    15558.72   1567.07 o 
  12  -1   2      114.03      623.63   1028.72 o 
 -13   0   2      809.76     1646.69    791.53 o 
 -12   0   2     2845.98     3186.85    729.66 o 
 -11   0   2      304.01      266.27    525.56 o 
 -10   0   2       42.29     -434.23    434.23 o 
  -9   0   2     6295.76     6832.21    659.06 o 
  -8   0   2     1068.26     1759.17    384.49 o 
  -7   0   2       34.12      203.38    181.27 o 
  -6   0   2    21473.07    22510.23    762.72 o 
  -5   0   2     7846.03     7408.89    331.50 o 
  -4   0   2    39666.14    42513.80   1275.81 o 
  -3   0   2    86947.23    98674.27   3813.44 o 
  -2   0   2    20365.59    23138.20   1529.75 o 
   1   0   2    50549.89    50835.91   1694.45 o 
   2   0   2    96102.89    96952.69   3193.35 o 
   3   0   2        7.85      -21.28    130.04 o 
   4   0   2     2849.20     3257.12    265.99 o 
   5   0   2     2949.52     3143.76    294.22 o 
   6   0   2     7015.90     6910.33    457.34 o 
   7   0   2     2910.57     2500.41    362.34 o 
   8   0   2     3789.49     4129.52    475.51 o 
   9   0   2      352.43      239.54    421.10 o 
  10   0   2     6611.21     7131.75   1098.01 o 
  11   0   2     7129.06     8405.65   1284.57 o 
  12   0   2      688.41     1726.97   1135.32 o 
 -14   1   2      777.07     1465.79   1337.87 o 
 -13   1   2     9094.67     7035.80   1588.39 o 
 -12   1   2    12325.09    15546.60   1247.39 o 
 -11   1   2      872.17      967.76    510.68 o 
 -10   1   2        7.19       25.95    403.87 o 
  -9   1   2      339.18      788.12    278.45 o 
  -8   1   2     7162.60     6963.96    417.60 o 
  -7   1   2    11768.30    12092.79    520.09 o 
  -6   1   2     4055.21     4758.00    294.48 o 
  -5   1   2     8354.57     9107.12    380.71 o 
  -4   1   2    35552.31    37694.89   1144.19 o 
  -3   1   2    35599.20    38558.90   1409.04 o 
  -2   1   2     1187.68     1752.82    170.18 o 
  -1   1   2    23498.13    24353.47   1129.99 o 
   0   1   2      289.75      200.66    119.01 o 
   1   1   2    32072.21    30746.85   1082.12 o 
   2   1   2    99743.12    94501.98   3629.83 o 
   3   1   2    10266.71     9938.47    436.99 o 
   4   1   2    78893.73    76580.67   2309.39 o 
   5   1   2      566.05      433.21    246.44 o 
   6   1   2       84.70       99.65    272.88 o 
   7   1   2     1435.09     1666.87    366.38 o 
   8   1   2      409.87      858.37    448.56 o 
   9   1   2     2352.99     2094.75    836.83 o 
  10   1   2       79.28      719.57    874.15 o 
  11   1   2     1495.40     1252.59   1055.37 o 
  12   1   2     1053.55      522.36   1145.98 o 
 -14   2   2       60.13     1940.18   1332.54 o 
 -13   2   2    10133.35    11140.02   1780.27 o 
 -12   2   2     9195.50     8005.89   1535.08 o 
 -11   2   2      479.19      561.47    489.53 o 
 -10   2   2     5084.88     4362.81    558.45 o 
  -9   2   2     3325.02     3740.66    362.08 o 
  -8   2   2    31988.21    31882.73   1068.09 o 
  -7   2   2    16841.79    17315.61    649.40 o 
  -6   2   2    28448.75    28611.99    933.23 o 
  -5   2   2    31188.59    32846.12   1024.32 o 
  -4   2   2     2738.85     3281.87    214.28 o 
  -3   2   2     1337.56     1390.02    198.02 o 
  -2   2   2    37829.32    39337.00   1652.35 o 
  -1   2   2    16691.92    17079.41   1228.60 o 
   0   2   2     1125.95     1693.61    207.19 o 
   1   2   2    10044.48     9578.74    441.68 o 
   2   2   2      517.55      507.99    157.39 o 
   3   2   2    69456.52    68572.28   2067.91 o 
   4   2   2   137753.45   136177.55   4005.49 o 
   5   2   2     5072.00     5662.90    420.22 o 
   6   2   2     9611.66     9592.67    569.62 o 
   7   2   2      867.21      959.81    382.89 o 
   8   2   2     5623.69     5555.45    729.80 o 
   9   2   2    11561.26     9946.07   1241.93 o 
  10   2   2       40.60      101.27    890.14 o 
  11   2   2     3159.94     -559.67   1023.39 o 
 -14   3   2      335.04       74.62   1177.96 o 
 -13   3   2     2655.67     2611.78   1183.29 o 
 -12   3   2      419.65     1071.36   1002.07 o 
 -11   3   2     6940.00     6278.92   1247.26 o 
 -10   3   2     4610.15     5462.38    615.63 o 
  -9   3   2     1990.20     1837.74    296.25 o 
  -8   3   2    12038.07    12116.41    555.08 o 
  -7   3   2      115.04      305.98    185.88 o 
  -6   3   2    31125.04    30658.97    992.29 o 
  -5   3   2    56340.16    57017.70   1713.63 o 
  -4   3   2     1435.63     1702.59    160.45 o 
  -3   3   2    17007.23    17192.97    717.52 o 
  -2   3   2      164.57       -8.62    192.28 o 
  -1   3   2     7448.39     8003.00    730.50 o 
   0   3   2    37506.58    36194.82   1332.54 o 
   1   3   2     2351.83     2071.75    267.20 o 
   2   3   2     3190.38     3193.76    679.59 o 
   3   3   2    22352.38    21658.94    811.83 o 
   4   3   2    11647.33    12375.36    604.16 o 
   5   3   2     3709.01     3820.91    400.23 o 
   6   3   2    11505.76    12516.63    711.53 o 
   7   3   2     2851.66     2953.52    483.28 o 
   8   3   2     4358.84     4519.97    932.78 o 
   9   3   2     3235.36     3283.37   1018.06 o 
  10   3   2     3905.90     5031.67   1156.64 o 
  11   3   2     9618.59     8464.29   1465.79 o 
 -14   4   2     3911.60     3954.97   1385.84 o 
 -13   4   2      331.89     1151.31   1151.31 o 
 -12   4   2      100.62      714.24    986.08 o 
 -11   4   2     2098.62     3336.68   1018.06 o 
 -10   4   2       66.92     -176.09    381.25 o 
  -9   4   2     3190.08     3257.87    477.05 o 
  -8   4   2      287.39      245.31    305.90 o 
  -7   4   2     1215.24     1342.97    206.87 o 
  -6   4   2    53564.38    53500.22   1635.06 o 
  -5   4   2    24948.40    24755.70    816.26 o 
  -4   4   2     5382.48     5508.11    385.44 o 
  -3   4   2    65994.62    66776.27   2441.40 o 
  -2   4   2    24508.44    25021.62   1058.98 o 
  -1   4   2    24697.04    23923.06    853.41 o 
   0   4   2    10721.53    10766.99    564.75 o 
   1   4   2    27178.58    26536.79   2574.46 o 
   2   4   2    31031.14    29714.09   1061.24 o 
   3   4   2       56.29     -262.56    351.45 o 
   4   4   2      951.13     1076.63    333.82 o 
   5   4   2     2050.44     1862.98    400.39 o 
   6   4   2     2412.80     2653.35    465.08 o 
   7   4   2      830.13      626.80    687.59 o 
   8   4   2      130.30     -383.77    762.21 o 
   9   4   2      133.09      426.41    927.45 o 
  10   4   2     5605.61     5527.37   1268.58 o 
  11   4   2     7214.98     6747.98   1439.14 o 
 -13   5   2     4480.53     4983.69   1316.55 o 
 -12   5   2     8363.04     8432.30   1412.49 o 
 -11   5   2     1883.63     1711.61    524.51 o 
 -10   5   2     8706.51     9099.11    746.28 o 
  -9   5   2     1647.61     2018.95    427.55 o 
  -8   5   2     5417.38     5698.69    562.33 o 
  -7   5   2     6881.82     6971.72   1209.95 o 
  -6   5   2     6121.31     6538.19    594.31 o 
  -5   5   2     6033.74     6328.60    488.08 o 
  -4   5   2    32052.99    31971.87   1317.64 o 
  -3   5   2    32393.62    33172.12   1356.25 o 
  -2   5   2     1297.26     1129.47    229.57 o 
  -1   5   2     3992.94     4567.50    360.36 o 
   0   5   2      611.20      726.28    262.93 o 
   1   5   2    60159.30    56745.52   2105.41 o 
   2   5   2    50750.30    49648.84   1784.07 o 
   3   5   2      902.62     1180.21    318.11 o 
   4   5   2    14201.99    13463.09    719.05 o 
   5   5   2     1474.75     1582.74    441.60 o 
   6   5   2      854.80      747.78    461.77 o 
   7   5   2     3971.00     4589.26    932.78 o 
   8   5   2      282.53      266.51    874.15 o 
   9   5   2     1033.91     -186.56    954.10 o 
  10   5   2     1149.82      346.46   1082.02 o 
 -13   6   2     9022.76     8512.26   1604.38 o 
 -12   6   2    10455.37    10135.34    908.79 o 
 -11   6   2     1218.99     1577.90    543.75 o 
 -10   6   2      753.92      406.96    554.34 o 
  -9   6   2      320.06      384.52    398.67 o 
  -8   6   2    35205.21    35426.47   1527.36 o 
  -7   6   2    23235.15    22924.22   1113.58 o 
  -6   6   2     3826.13     3694.53    452.49 o 
  -5   6   2    11185.02    11131.35    700.41 o 
  -4   6   2     3697.57     4503.15    602.31 o 
  -3   6   2       16.48       -9.42    203.82 o 
  -2   6   2    13974.22    12828.22   1322.00 o 
  -1   6   2      113.84     -111.24    305.45 o 
   0   6   2        7.99     -267.51    267.51 o 
   1   6   2    24743.51    23308.51   1011.72 o 
   2   6   2    18084.25    18397.05    878.70 o 
   3   6   2    10508.37    10277.90    821.00 o 
   4   6   2    28056.21    25944.18   2098.78 o 
   5   6   2     3355.59     3385.46    541.51 o 
   6   6   2     1453.69     1034.05    735.56 o 
   7   6   2      315.16      959.43    842.16 o 
   8   6   2     4334.51     3198.09   1044.71 o 
   9   6   2     5143.91     6039.06   1300.56 o 
  10   6   2        1.40     -133.25   1145.98 o 
 -13   7   2     3443.83     3059.51   1615.04 o 
 -12   7   2      573.72      618.39    603.43 o 
 -11   7   2     1272.07     2498.30    614.07 o 
 -10   7   2      804.43     1036.10    498.19 o 
  -9   7   2     4091.42     4082.19    647.61 o 
  -8   7   2    22565.45    20592.85   1096.88 o 
  -7   7   2     7165.11     7454.70   1686.99 o 
  -6   7   2    25654.98    25021.46   1788.27 o 
  -5   7   2    39384.52    38703.46   1639.03 o 
  -4   7   2     1113.83     1525.10    402.76 o 
  -3   7   2     3038.23     3112.50    459.03 o 
  -2   7   2     5937.08     5833.07    455.57 o 
  -1   7   2    12374.75    11712.38    656.28 o 
   0   7   2    10160.89    10086.92   2065.94 o 
   1   7   2     2887.67     2185.30    574.16 o 
   2   7   2       97.90      124.64    323.26 o 
   3   7   2    10825.16    10539.41    843.11 o 
   4   7   2    11356.84    10889.33    716.32 o 
   5   7   2      383.48      192.20    517.17 o 
   6   7   2      642.61      708.91    810.18 o 
   7   7   2      575.26     -138.58    879.48 o 
   8   7   2     7518.50    10169.93   1460.46 o 
   9   7   2     5017.08     6684.01   1428.48 o 
 -13   8   2        8.90     -351.79   1433.81 o 
 -12   8   2      200.57      165.62    610.52 o 
 -11   8   2     1496.54     1657.03    623.28 o 
 -10   8   2      247.50      847.17    544.72 o 
  -9   8   2      275.25      645.75    498.37 o 
  -8   8   2     8541.00     7986.55    753.86 o 
  -7   8   2      103.03      -14.91    421.62 o 
  -6   8   2    31083.19    29010.99   2089.42 o 
  -5   8   2    21403.43    20464.76   1401.83 o 
  -4   8   2      265.21      457.29    404.91 o 
  -3   8   2     1010.91     1152.07    588.98 o 
  -2   8   2     7036.33     6321.48    893.27 o 
  -1   8   2    28460.95    26973.46   1934.07 o 
   0   8   2    15592.62    15168.40   2283.04 o 
   1   8   2     5914.98     6457.15    589.97 o 
   2   8   2    12672.67    12434.94    809.91 o 
   3   8   2      291.81      103.72    399.40 o 
   4   8   2      123.68       51.15    459.61 o 
   5   8   2     4797.78     6177.65   1023.39 o 
   6   8   2      827.78     1540.41    927.45 o 
   7   8   2        0.65        0.00    996.74 o 
   8   8   2     1746.53     3006.21   1204.61 o 
   9   8   2      776.10     1593.72   1332.54 o 
 -12   9   2       92.17      754.11    664.55 o 
 -11   9   2      539.18      612.20    615.75 o 
 -10   9   2     9291.90     7970.06    866.74 o 
  -9   9   2     4628.12     4828.85    689.83 o 
  -8   9   2     2974.71     1846.20    557.27 o 
  -7   9   2     1116.91      852.62    506.52 o 
  -6   9   2     9814.00     8686.08    781.35 o 
  -5   9   2     1509.84     2346.47    703.58 o 
  -4   9   2     7550.53     8286.63    780.90 o 
  -3   9   2     3085.72     3040.12    594.76 o 
  -2   9   2      131.29     -271.53    607.64 o 
  -1   9   2    16587.01    16271.62    883.28 o 
   0   9   2     3491.72     3988.58    865.99 o 
   1   9   2    26396.07    26911.85   1265.56 o 
   2   9   2    23007.94    22128.19   1142.21 o 
   3   9   2       90.29      190.98    458.67 o 
   4   9   2      164.87      -26.65    804.85 o 
   5   9   2       71.84      101.27    906.13 o 
   6   9   2      890.11      804.85   1050.04 o 
   7   9   2     2045.08     2899.60   1252.59 o 
   8   9   2       34.28      868.82   1300.56 o 
 -12  10   2     3520.07     3868.23    826.77 o 
 -11  10   2     2325.19     2595.12    735.13 o 
 -10  10   2     8015.81     7066.54    999.40 o 
  -9  10   2      130.58     -207.80    554.33 o 
  -8  10   2    17195.34    15995.96   1183.97 o 
  -7  10   2    10191.99    10205.37   1324.54 o 
  -6  10   2      854.94      475.46    535.17 o 
  -5  10   2       53.30     -493.89    493.89 o 
  -4  10   2     1927.82     1861.44    719.57 o 
  -3  10   2      906.23     1602.95    601.21 o 
  -2  10   2      900.08      873.97    634.13 o 
  -1  10   2      185.36     -340.90    668.93 o 
   0  10   2      224.96      613.55    680.12 o 
   1  10   2    17024.48    18346.22   1108.06 o 
   2  10   2    13373.51    14519.03   1018.06 o 
   3  10   2     1578.08     1313.58    744.30 o 
   4  10   2     4011.04     3469.93   1023.39 o 
   5  10   2     1335.97     1321.88   1050.04 o 
   6  10   2     4002.33     3016.87   1279.24 o 
   7  10   2     1637.49     2185.36   1316.55 o 
 -11  11   2        2.28      397.17    689.64 o 
 -10  11   2     1137.05      890.17    675.00 o 
  -9  11   2     1275.58      695.04    994.07 o 
  -8  11   2    21155.43    21367.01   2614.44 o 
  -7  11   2     7180.72     7724.04    900.74 o 
  -6  11   2     2621.16     2520.59    665.99 o 
  -5  11   2     5724.41     6323.75    792.98 o 
  -4  11   2     1252.97     1855.66    748.89 o 
  -3  11   2     4089.32     4929.18   1247.26 o 
  -2  11   2     2285.53     1914.92    739.51 o 
  -1  11   2     2745.98     2607.72    801.92 o 
   0  11   2       99.48     -402.68    716.35 o 
   1  11   2     2925.39     3132.60   1633.69 o 
   2  11   2      807.31      823.12    553.26 o 
   3  11   2     2594.42     3316.77    700.73 o 
   4  11   2     2833.20     4296.10   1204.61 o 
   5  11   2      399.65     1561.74   1172.63 o 
   6  11   2      785.01      373.11   1268.58 o 
 -11  12   2      583.49      -42.26    711.74 o 
 -10  12   2      867.59      771.66    726.06 o 
  -9  12   2       48.78      715.14    702.46 o 
  -8  12   2     5236.51     6624.42    927.06 o 
  -7  12   2      340.86     -727.57    727.57 o 
  -6  12   2     9087.75     8899.40    960.26 o 
  -5  12   2     9758.67     8942.11    963.38 o 
  -4  12   2     1806.67     2467.76    759.59 o 
  -3  12   2     3169.39     3566.92    827.85 o 
  -2  12   2      126.27     -421.55    740.32 o 
  -1  12   2    16092.89    17387.08   1370.89 o 
   0  12   2     9470.25    10010.87   2044.11 o 
   1  12   2      108.41     -115.08    787.51 o 
   2  12   2       68.41      708.91    906.13 o 
   3  12   2      204.45     -554.34    986.08 o 
   4  12   2       34.21    -1092.68   1092.68 o 
   5  12   2      523.65     -181.23   1252.59 o 
 -10  13   2     5833.69     5338.38    985.57 o 
  -9  13   2      894.36     -205.80    791.53 o 
  -8  13   2     3154.60     4051.34    848.95 o 
  -7  13   2        0.36      481.60    778.20 o 
  -6  13   2     5358.81     5988.92   1215.27 o 
  -5  13   2      445.30     -246.35    721.76 o 
  -4  13   2      366.11      204.51    780.78 o 
  -3  13   2        5.46     -478.22    792.94 o 
  -2  13   2     1545.06     2483.76    920.81 o 
  -1  13   2    12778.71    15131.08   1551.07 o 
   0  13   2     5154.35     5158.06   1047.78 o 
   1  13   2     2958.71     2666.58   1849.56 o 
  -9  14   2     1183.55     1758.95   1002.07 o 
  -8  14   2     4075.43     3513.99    932.72 o 
  -7  14   2     2361.77     1793.27    860.59 o 
  -6  14   2      220.45     -109.33    794.95 o 
  -5  14   2      947.60     -125.39   1591.05 o 
  -4  14   2     1832.40     1290.12    898.97 o 
  -3  14   2      708.70     1550.61    965.70 o 
  -2  14   2        5.33      228.66    943.12 o 
  -1  14   2     2957.59     5373.46   1090.61 o 
   0  14   2      109.01      350.64    928.17 o 
   1  14   2     6478.08     8469.62   1321.88 o 
  -7  15   2     4316.58     4828.12   1080.28 o 
  -6  15   2       15.93      -33.04    927.95 o 
  -5  15   2      118.78      750.58    956.76 o 
  -4  15   2      172.71     -173.71    964.44 o 
  -3  15   2     4027.83     3381.96   1873.55 o 
  -2  15   2     1365.13     1627.79   1051.68 o 
  -1  15   2     1182.86      881.82   3310.03 o 
   0  15   2      237.38     1481.78   1215.28 o 
  -1 -17   3     2845.65     5106.29   2777.01 o 
   0 -17   3      143.63     4429.36   2798.33 o 
   1 -17   3     1908.98     2483.88   1034.09 o 
   2 -17   3       26.18     1425.66    929.29 o 
   3 -17   3     3040.41     2871.09   1425.82 o 
   4 -17   3       44.93     -363.06    894.77 o 
   5 -17   3     3755.25     4915.03   1055.42 o 
  -3 -16   3      775.60    -2169.37   2169.37 o 
  -2 -16   3     1261.64     -751.55   2275.98 o 
  -1 -16   3     1759.40     2457.20   2643.76 o 
   0 -16   3     1473.02     6049.73   2942.24 o 
   1 -16   3     8990.55     8978.12   1094.72 o 
   2 -16   3     1341.15      780.87   1817.58 o 
   3 -16   3     1252.72     2704.54    884.05 o 
   4 -16   3      102.15      979.19    853.18 o 
   5 -16   3      472.05     1500.47    868.58 o 
   6 -16   3      819.27     -222.11    869.02 o 
   7 -16   3      331.32     1103.38    938.61 o 
  -5 -15   3      811.79    -1822.91   1822.91 o 
  -4 -15   3     1566.12    -1812.25   2025.46 o 
  -3 -15   3        9.79     -815.51   2132.06 o 
  -2 -15   3       59.21     -170.56   2345.27 o 
  -1 -15   3       58.88      229.20   2425.22 o 
   0 -15   3     5743.02     5015.18    899.87 o 
   1 -15   3    13320.59    14021.44   1202.62 o 
   2 -15   3      761.99     -373.74    701.49 o 
   3 -15   3     5448.36     5367.41    934.20 o 
   4 -15   3     3476.26     4076.62   1849.56 o 
   5 -15   3     1625.49     2845.86   1252.59 o 
   6 -15   3     3103.20     2906.03    872.29 o 
   7 -15   3       11.81     -810.31    810.31 o 
   8 -15   3     3164.51     2304.22    935.15 o 
  -6 -14   3     3796.31     2556.08   2574.46 o 
  -5 -14   3      290.05     -710.53   1377.84 o 
  -4 -14   3      207.04    -1577.73   1881.54 o 
  -3 -14   3     3025.33    -1908.20   2014.80 o 
  -2 -14   3      158.22     2014.80   2553.14 o 
  -1 -14   3      918.73     2126.73   2590.45 o 
   0 -14   3      757.71     1265.30    690.80 o 
   1 -14   3     4741.17     6207.02    859.63 o 
   2 -14   3     1314.72     1695.84    799.52 o 
   3 -14   3    16084.15    16329.86   1266.40 o 
   4 -14   3     2794.68     2664.88   1239.26 o 
   5 -14   3      395.92      165.94    686.96 o 
   6 -14   3      249.85     -381.02    686.98 o 
   7 -14   3     2391.09     1677.47    784.22 o 
   8 -14   3    13444.80    13041.57   2068.10 o 
   9 -14   3     1795.97     2100.41   1439.14 o 
  -7 -13   3     1504.14     1193.20    958.18 o 
  -6 -13   3     8486.70     8818.27   4157.52 o 
  -5 -13   3     1808.42     2587.75   1020.72 o 
  -4 -13   3      144.97     -708.71   1268.58 o 
  -3 -13   3       97.52    -1684.33   1684.33 o 
  -2 -13   3     2365.97     -410.42   2164.04 o 
  -1 -13   3    11111.22    13126.32   2212.01 o 
   0 -13   3        8.99      905.61    602.68 o 
   1 -13   3     4859.42     6306.18    776.54 o 
   2 -13   3      785.80      574.05   1007.40 o 
   3 -13   3     7788.09     9917.36    930.63 o 
   4 -13   3      619.64      441.41    700.92 o 
   5 -13   3     2167.68     2622.46    698.43 o 
   6 -13   3      446.50      452.33    649.88 o 
   7 -13   3     4467.40     3998.15    814.55 o 
   8 -13   3    10189.22     9713.71   1075.95 o 
   9 -13   3        8.50     -152.10    739.21 o 
  10 -13   3     9127.25     7882.46   2345.27 o 
  -8 -12   3      254.75     -432.32    913.92 o 
  -7 -12   3     3590.78     3008.48   2923.59 o 
  -6 -12   3     6769.75     5718.17   3856.37 o 
  -5 -12   3        0.10     -927.45    927.45 o 
  -4 -12   3     1151.80      160.11   1532.42 o 
  -3 -12   3     1024.94     -113.31   2259.99 o 
  -2 -12   3    13690.26    13524.73   2538.54 o 
  -1 -12   3    15406.43    15464.38   1663.01 o 
   0 -12   3       96.23      330.48    620.96 o 
   1 -12   3    18933.07    18999.71   1171.41 o 
   2 -12   3     3305.78     3268.24   1271.24 o 
   3 -12   3      239.12      704.16    516.53 o 
   4 -12   3     1554.21     1411.94    578.64 o 
   5 -12   3     1498.03     1233.04    668.93 o 
   6 -12   3     1578.18     1229.49    619.77 o 
   7 -12   3      164.57      272.57    634.29 o 
   8 -12   3     3209.17     3347.92    793.91 o 
   9 -12   3     1739.10     2060.80   1137.99 o 
  10 -12   3    13581.24    12036.18   1463.13 o 
  -9 -11   3      359.17       73.09    966.17 o 
  -8 -11   3     3076.14     2917.62   1201.95 o 
  -7 -11   3      271.54     -243.11    794.19 o 
  -6 -11   3      358.48     -755.24    786.20 o 
  -5 -11   3     2291.70     2046.22   1844.23 o 
  -4 -11   3     3451.04     3367.63   2164.04 o 
  -3 -11   3       43.61    -1052.71   1052.71 o 
  -2 -11   3     3480.69     3265.93   1139.83 o 
  -1 -11   3     4739.98     4251.24    410.02 o 
   0 -11   3    10577.34    10790.52    890.14 o 
   1 -11   3    43049.67    44151.88   2281.31 o 
   2 -11   3     3560.73     3869.83    575.09 o 
   3 -11   3     1524.01     1407.10    572.99 o 
   4 -11   3       75.18     -142.89    470.97 o 
   5 -11   3     4194.95     4048.27    647.36 o 
   6 -11   3    14939.29    13867.29   1065.38 o 
   7 -11   3       65.97     -403.25    552.77 o 
   8 -11   3     4926.29     4550.31    805.81 o 
   9 -11   3        3.68     -298.11    659.74 o 
  10 -11   3     4021.67     3832.67    876.94 o 
  11 -11   3      194.72      254.54    792.24 o 
 -10 -10   3      374.76      -38.88    980.97 o 
  -9 -10   3     6066.73     6343.66   2435.88 o 
  -8 -10   3    14413.51    14999.66   2902.27 o 
  -7 -10   3      677.35     1016.78    986.08 o 
  -6 -10   3      705.71      375.14    604.22 o 
  -5 -10   3      344.45       83.55    548.85 o 
  -4 -10   3      526.63      669.51    498.22 o 
  -3 -10   3     6240.42     1359.19   1471.12 o 
  -2 -10   3       14.69     -712.22    748.30 o 
  -1 -10   3      795.56      619.24    269.97 o 
   0 -10   3    12078.14    10252.93    931.48 o 
   1 -10   3    27319.29    26087.19   1918.85 o 
   2 -10   3      403.14      284.27    389.17 o 
   3 -10   3    14122.16    13620.15    903.96 o 
   4 -10   3     5684.41     5358.08    619.12 o 
   5 -10   3     3024.27     2883.54    574.38 o 
   6 -10   3    13441.92    13118.40   2625.10 o 
   7 -10   3     1954.25     2460.38    625.94 o 
   8 -10   3    25223.20    24153.91   2934.25 o 
   9 -10   3     2566.89     2261.09    717.59 o 
  10 -10   3     1123.03      534.60    722.89 o 
  11 -10   3      147.46      -56.60    753.05 o 
 -10  -9   3        0.90      381.25    875.48 o 
  -9  -9   3     8641.20     8315.59   2518.50 o 
  -8  -9   3    11531.48     9464.46   2745.03 o 
  -7  -9   3     1366.84     1304.08    641.12 o 
  -6  -9   3    10784.48     9846.97   2617.11 o 
  -5  -9   3     4344.67     4809.17   1340.53 o 
  -4  -9   3    13100.82    12337.70   3464.60 o 
  -3  -9   3     9389.51     8793.44    543.35 o 
  -2  -9   3     6495.58     6124.90   1712.51 o 
  -1  -9   3    27233.21    26368.85   1007.55 o 
   0  -9   3      471.28      304.94    215.94 o 
   1  -9   3    11169.56    10044.83    484.28 o 
   2  -9   3     5637.79     4775.95    828.84 o 
   3  -9   3    14691.51    14286.31   2651.75 o 
   4  -9   3       50.00       68.32    453.06 o 
   5  -9   3     1549.45     1356.19    460.98 o 
   6  -9   3      292.55       39.55    467.58 o 
   7  -9   3    11881.87    11933.73   1084.69 o 
   8  -9   3    40805.33    38891.27   1850.25 o 
   9  -9   3     3439.57     3640.34    751.55 o 
  10  -9   3     5049.62     5299.35    864.59 o 
  11  -9   3     1786.23     1649.88   1308.55 o 
  12  -9   3     1398.68     2974.60    895.91 o 
 -11  -8   3      256.66     -294.33    861.20 o 
 -10  -8   3      788.92      536.60    763.06 o 
  -9  -8   3     2238.91     2012.79    737.43 o 
  -8  -8   3     1328.45     1861.03    703.58 o 
  -7  -8   3     6178.53     6139.73    785.56 o 
  -6  -8   3    13582.17    13435.14   1580.39 o 
  -5  -8   3     1395.21     1285.67    455.82 o 
  -4  -8   3     1475.05     1649.57    433.95 o 
  -3  -8   3      142.85     -102.40    247.42 o 
  -2  -8   3    20358.20    18634.37    765.61 o 
  -1  -8   3    60778.18    57150.40   1946.53 o 
   0  -8   3       35.75       39.93    215.47 o 
   1  -8   3    17962.10    16975.84    660.52 o 
   2  -8   3      787.27      590.68    493.04 o 
   3  -8   3      560.08      633.12    342.66 o 
   4  -8   3    11412.51    10609.40   1116.67 o 
   5  -8   3      638.60      262.94    406.17 o 
   6  -8   3     1643.43     1704.40    517.02 o 
   7  -8   3     5933.85     5651.59    704.11 o 
   8  -8   3     6020.64     5501.40    737.15 o 
   9  -8   3     1464.76     1766.62    637.69 o 
  10  -8   3    10538.06    10015.00   1012.14 o 
  11  -8   3     3762.49     4001.74    840.63 o 
  12  -8   3      733.90     1166.58    771.03 o 
 -12  -7   3        0.84      634.24    908.67 o 
 -11  -7   3     4747.81     6150.67   1002.38 o 
 -10  -7   3     8059.09     7587.48   1412.49 o 
  -9  -7   3      399.66     1330.88    658.57 o 
  -8  -7   3     2775.32     2740.12    660.68 o 
  -7  -7   3     2939.55     3140.26    622.09 o 
  -6  -7   3     1535.52     1882.10    499.89 o 
  -5  -7   3     3663.84     3862.19    786.20 o 
  -4  -7   3       72.56      536.04    350.31 o 
  -3  -7   3      907.93      761.55    351.62 o 
  -2  -7   3    31297.69    27922.85   1014.22 o 
  -1  -7   3    31500.73    30075.30   1070.05 o 
   0  -7   3     4717.80     4403.88    475.17 o 
   1  -7   3    57153.88    55746.78   1739.59 o 
   2  -7   3    20556.10    21272.19   1633.69 o 
   3  -7   3     7625.61     7307.60    582.57 o 
   4  -7   3     6850.25     6215.20    799.52 o 
   5  -7   3     8285.85     8924.39    708.87 o 
   6  -7   3    29722.79    29587.87   1390.86 o 
   7  -7   3     1810.86     1897.66    527.29 o 
   8  -7   3     1327.13     1422.21    565.53 o 
   9  -7   3     4430.96     4671.62    738.38 o 
  10  -7   3     3899.59     3287.77    733.68 o 
  11  -7   3        7.22      190.81    663.69 o 
  12  -7   3      262.43      549.01    847.49 o 
 -12  -6   3     1098.83     1855.25   1074.03 o 
 -11  -6   3     8764.86     8575.81   1054.30 o 
 -10  -6   3     7933.17     7820.19   1329.87 o 
  -9  -6   3     4697.40     4975.42    959.43 o 
  -8  -6   3    15274.82    15994.17   1202.30 o 
  -7  -6   3     3105.13     3187.40    576.63 o 
  -6  -6   3     3074.91     3336.44    515.66 o 
  -5  -6   3     1102.88     1398.38    401.86 o 
  -4  -6   3      878.64      559.51    330.71 o 
  -3  -6   3    12615.18    11188.61    726.01 o 
  -2  -6   3     3119.20     3078.57    241.94 o 
  -1  -6   3    36885.77    37572.42   1292.20 o 
   0  -6   3    43303.57    41556.54   1411.56 o 
   1  -6   3    47072.33    44823.48   1800.34 o 
   2  -6   3      229.09      566.04    258.06 o 
   3  -6   3      217.79      355.28    171.70 o 
   4  -6   3     1876.73     2684.46    475.69 o 
   5  -6   3    36063.16    34957.93   1158.03 o 
   6  -6   3    41251.79    40208.04   1721.31 o 
   7  -6   3       13.84      214.25    428.93 o 
   8  -6   3    21636.59    20744.79   1200.77 o 
   9  -6   3     2118.16     2524.44    626.29 o 
  10  -6   3       33.33      342.33    597.25 o 
  11  -6   3     1523.86     2033.55    730.07 o 
  12  -6   3       51.36     -762.21    762.21 o 
 -12  -5   3        7.87     -581.60    721.18 o 
 -11  -5   3     3314.32     3210.19    788.53 o 
 -10  -5   3      451.59      845.04    631.17 o 
  -9  -5   3    12562.45    14542.96   1679.00 o 
  -8  -5   3    27974.94    31871.32   1668.03 o 
  -7  -5   3      798.88     1063.47    445.68 o 
  -6  -5   3      202.59      895.91    477.05 o 
  -5  -5   3      807.92      831.50    357.56 o 
  -4  -5   3    42639.40    40629.65   1766.91 o 
  -3  -5   3    67321.02    64354.18   2631.18 o 
  -2  -5   3      815.51      701.71    135.96 o 
  -1  -5   3    26444.57    25253.92    884.67 o 
   0  -5   3     5574.97     5540.66    623.76 o 
   1  -5   3     7844.66     7870.46    657.80 o 
   2  -5   3    32259.31    34917.26   1116.31 o 
   3  -5   3     6350.82     6953.62    351.07 o 
   4  -5   3      593.93      696.58    177.18 o 
   5  -5   3     9419.99     9528.37    484.36 o 
   6  -5   3    16623.20    16002.05    685.10 o 
   7  -5   3     8417.01     8333.03    517.70 o 
   8  -5   3    38856.30    36773.10   3350.00 o 
   9  -5   3     4811.30     5917.83    757.00 o 
  10  -5   3      226.64     -348.50    946.10 o 
  11  -5   3        1.23     -751.55    751.55 o 
 -13  -4   3     2632.26     3136.73   1686.99 o 
 -12  -4   3     2652.72     2655.93    825.72 o 
 -11  -4   3     1580.48     1689.66    704.23 o 
 -10  -4   3      527.22      312.38    576.41 o 
  -9  -4   3     8366.66     8691.83   1399.17 o 
  -8  -4   3     1214.43     1639.07    495.33 o 
  -7  -4   3     9282.87    10837.06   1145.98 o 
  -6  -4   3    16411.45    17060.79    976.10 o 
  -5  -4   3    11762.20    12563.49    763.08 o 
  -4  -4   3    28272.64    27651.77   1380.51 o 
  -3  -4   3    24843.40    24512.54   2033.45 o 
  -2  -4   3    70581.18    74696.23   4341.41 o 
  -1  -4   3   104601.00    99441.55   6092.37 o 
   0  -4   3     1163.64     1395.52    199.99 o 
   1  -4   3       10.86      233.33    134.83 o 
   2  -4   3     7089.67     7460.92    531.73 o 
   3  -4   3     3722.40     4227.79    281.45 o 
   4  -4   3    10913.77    10452.35    471.71 o 
   5  -4   3       91.79      128.53    210.08 o 
   6  -4   3     2969.18     3029.29    411.66 o 
   7  -4   3    11747.53    12431.45    639.68 o 
   8  -4   3    23263.61    22883.98    964.79 o 
   9  -4   3      122.62      399.49    384.33 o 
  10  -4   3     4648.23     5830.78    758.00 o 
  11  -4   3      824.45     -245.19    804.85 o 
 -13  -3   3     4816.93     4994.25    998.62 o 
 -12  -3   3     1746.26     1980.81    753.59 o 
 -11  -3   3     9079.49     8902.39   1431.15 o 
 -10  -3   3    10985.37    10784.87   2246.66 o 
  -9  -3   3      109.60       79.72    463.43 o 
  -8  -3   3      107.15      495.70    411.85 o 
  -7  -3   3     6656.98     7599.06    667.06 o 
  -6  -3   3      809.75      923.99    332.72 o 
  -5  -3   3      867.75     1231.02    287.23 o 
  -4  -3   3     4268.04     5161.06   1047.38 o 
  -3  -3   3     4018.60     4251.31    509.03 o 
  -2  -3   3    83565.59    91204.47   3581.80 o 
  -1  -3   3    60271.70    63178.14   2516.55 o 
   0  -3   3      135.29       12.26    112.97 o 
   1  -3   3    17562.08    17451.78    596.25 o 
   2  -3   3    33065.29    34741.22   1078.95 o 
   3  -3   3    32450.36    32003.90   1036.06 o 
   4  -3   3    25434.60    25156.80    851.76 o 
   5  -3   3     4098.12     4694.89    468.84 o 
   6  -3   3    26288.57    25552.07    941.73 o 
   7  -3   3     1292.79     1404.17    320.21 o 
   8  -3   3     1647.43     1606.64    382.24 o 
   9  -3   3     2370.19     2368.29    462.56 o 
  10  -3   3     3213.34     3813.21    545.44 o 
 -13  -2   3      930.90     1842.56    819.09 o 
 -12  -2   3     1110.86     1108.21    656.97 o 
 -11  -2   3    22118.71    24528.37   1982.82 o 
 -10  -2   3    21440.04    23785.70   1686.99 o 
  -9  -2   3      809.89      568.92    442.12 o 
  -8  -2   3     6447.27     7327.93    661.26 o 
  -7  -2   3      796.34     1175.24    373.36 o 
  -6  -2   3     8803.31     9196.65    630.99 o 
  -5  -2   3    28797.23    29880.59   1327.55 o 
  -4  -2   3    10622.13    11080.90    603.31 o 
  -3  -2   3    15038.86    16147.75    758.99 o 
  -2  -2   3    38692.36    39584.45   1605.84 o 
  -1  -2   3    13530.67    15100.33    863.48 o 
   0  -2   3    46537.88    47380.63   1572.40 o 
   1  -2   3    33792.15    34029.93   1170.95 o 
   2  -2   3    17663.90    18086.47    619.01 o 
   3  -2   3    15184.91    15332.51    567.15 o 
   4  -2   3     2605.96     2872.94    258.71 o 
   5  -2   3    31806.94    31489.63   1064.78 o 
   6  -2   3    64739.45    61240.90   1923.60 o 
   7  -2   3     2411.88     2604.70    363.28 o 
   8  -2   3     4566.47     4345.67    472.33 o 
   9  -2   3       28.50      762.16    435.46 o 
  10  -2   3      604.93      797.96    589.62 o 
  11  -2   3     2486.78     1950.84   1002.07 o 
 -13  -1   3       44.36     -265.16    694.15 o 
 -12  -1   3      487.03     1104.46    644.74 o 
 -11  -1   3    14863.11    16246.52   1224.38 o 
 -10  -1   3     4755.01     4440.62    640.07 o 
  -9  -1   3    14234.67    15252.91   1003.75 o 
  -8  -1   3    23499.72    22990.56   1208.17 o 
  -7  -1   3     4886.72     5291.03    333.36 o 
  -6  -1   3    16429.76    16537.41    590.65 o 
  -5  -1   3      325.30      478.24    218.65 o 
  -4  -1   3    58673.32    62943.93   2521.61 o 
  -3  -1   3    48951.71    53087.46   2118.13 o 
  -2  -1   3     3670.95     4174.15    292.00 o 
  -1  -1   3     3951.31     4285.44    362.45 o 
   0  -1   3     4979.64     5000.03    338.46 o 
   1  -1   3     4118.36     4012.82    272.30 o 
   2  -1   3     1171.81     1368.60    207.29 o 
   3  -1   3     2247.82     2562.36    226.60 o 
   4  -1   3      468.10      578.30    206.77 o 
   5  -1   3    32092.08    29640.00   1016.46 o 
   6  -1   3    28660.73    26809.68    977.22 o 
   7  -1   3     4801.91     4737.77    433.88 o 
   8  -1   3    15826.97    15383.26    806.31 o 
   9  -1   3     4758.22     6307.08    812.85 o 
  10  -1   3     5320.87     4711.86   1071.36 o 
  11  -1   3     1828.29     2569.13   1098.01 o 
  12  -1   3      775.75      106.60   1108.67 o 
 -14   0   3       73.19     1023.39   1449.80 o 
 -13   0   3     4116.26     4602.26    839.88 o 
 -12   0   3     3102.29     3168.89    671.03 o 
 -11   0   3     1617.22     2016.75    560.93 o 
 -10   0   3       83.02      123.93    487.71 o 
  -9   0   3    16893.97    16600.28    997.34 o 
  -8   0   3    12227.46    12365.05    547.72 o 
  -7   0   3      169.04      -35.44    178.61 o 
  -6   0   3        5.48      -79.51    132.15 o 
  -5   0   3     4206.28     4451.32    297.60 o 
  -4   0   3   168668.86   184105.02   5258.62 o 
  -3   0   3    71514.02    78565.83   2284.75 o 
  -2   0   3     7127.85     7647.01    299.82 o 
  -1   0   3    68142.46    67313.35   2216.37 o 
   0   0   3     2694.87     2898.70    227.60 o 
   1   0   3     3806.65     3853.27    783.53 o 
   2   0   3     2902.92     2743.36    330.47 o 
   3   0   3    15226.19    15221.92    588.04 o 
   4   0   3     5761.39     5721.76    372.97 o 
   5   0   3     5414.57     5530.18    398.94 o 
   6   0   3     2107.29     2098.23    634.29 o 
   7   0   3     5990.19     5619.51    499.84 o 
   8   0   3    14991.53    15369.31    834.72 o 
   9   0   3      948.22      140.42    562.70 o 
  10   0   3       29.22      692.92    932.78 o 
  11   0   3        1.43      474.38   1082.02 o 
  12   0   3     4935.33     3352.67   1305.89 o 
 -14   1   3     1921.54     2606.45   1385.84 o 
 -13   1   3    11709.78    11737.00   1828.24 o 
 -12   1   3     7177.87     7702.30    823.61 o 
 -11   1   3     4541.84     4282.97   1108.67 o 
 -10   1   3     6237.68     6158.91    647.06 o 
  -9   1   3      185.48      363.75    340.80 o 
  -8   1   3     4297.48     4713.10    347.29 o 
  -7   1   3     9528.55     9550.57    449.05 o 
  -6   1   3       88.31      251.68    148.79 o 
  -5   1   3      333.09      773.87    155.55 o 
  -4   1   3    24060.32    25784.22   1006.55 o 
  -3   1   3     6041.01     6287.88    290.08 o 
  -2   1   3    67943.52    70060.96   2048.84 o 
  -1   1   3    54178.18    55444.26   2862.29 o 
   0   1   3    14165.14    13459.94    559.38 o 
   1   1   3       59.41       85.83    161.34 o 
   2   1   3       10.12      247.78    220.27 o 
   3   1   3    52986.54    49573.32   1527.08 o 
   4   1   3    65318.43    62485.89   1921.47 o 
   5   1   3      470.61      384.93    277.98 o 
   6   1   3     3995.73     4463.06    438.05 o 
   7   1   3     2825.60     2297.51    425.24 o 
   8   1   3      428.59      582.87    506.92 o 
   9   1   3     1691.46      922.12    879.48 o 
  10   1   3      870.04     1583.06   1060.70 o 
  11   1   3       36.72      261.18   1108.67 o 
 -14   2   3     1271.23     1524.42   1231.27 o 
 -13   2   3     8976.36     9130.55   1663.01 o 
 -12   2   3      426.60     1401.83   1039.38 o 
 -11   2   3    22846.80    22904.46   1296.30 o 
 -10   2   3    20418.02    19221.48   1125.86 o 
  -9   2   3      622.80     1017.85    264.69 o 
  -8   2   3      686.23      563.10    215.63 o 
  -7   2   3       27.39      277.92    182.93 o 
  -6   2   3    24529.99    25377.64    854.41 o 
  -5   2   3    13513.59    14163.87    520.18 o 
  -4   2   3    16610.72    17955.05    606.98 o 
  -3   2   3     7780.63     8132.37    414.25 o 
  -2   2   3    24873.30    23993.57    823.55 o 
  -1   2   3    19390.35    19723.69    701.39 o 
   0   2   3    10190.52    11028.67    518.99 o 
   1   2   3     5870.97     6465.48    623.63 o 
   2   2   3     2487.91     2341.47    245.94 o 
   3   2   3    32922.16    31875.58   1081.25 o 
   4   2   3    38910.27    38371.81   1291.48 o 
   5   2   3    10560.16    11297.08    718.04 o 
   6   2   3    33858.14    32607.78   1214.53 o 
   7   2   3      634.48     1284.99    516.50 o 
   8   2   3       40.15     -724.90    730.23 o 
   9   2   3     1008.72      687.59    932.78 o 
  10   2   3      175.62      842.16   1039.38 o 
  11   2   3     1754.23     2339.94   1268.58 o 
 -14   3   3       42.52     -751.55   1076.69 o 
 -13   3   3     2093.30     3363.33   1236.60 o 
 -12   3   3      318.54      229.20    879.48 o 
 -11   3   3    21181.13    22562.54   2169.37 o 
 -10   3   3     7821.45     8911.48    704.58 o 
  -9   3   3     1597.99     1672.44    290.30 o 
  -8   3   3     2582.17     2733.84    294.18 o 
  -7   3   3    12927.00    13153.94    550.62 o 
  -6   3   3    44815.83    47499.21   1465.18 o 
  -5   3   3    11927.02    12214.89    483.05 o 
  -4   3   3    41463.31    43877.93   1336.58 o 
  -3   3   3    59530.69    61530.90   1820.56 o 
  -2   3   3     5272.03     5515.96    344.06 o 
  -1   3   3      645.20      862.55    218.97 o 
   0   3   3    29542.07    30776.22   1174.02 o 
   1   3   3      795.58     1214.64    342.83 o 
   2   3   3      567.04      494.42    339.51 o 
   3   3   3     7085.86     7368.50    474.56 o 
   4   3   3       40.24      168.26    302.62 o 
   5   3   3    34109.39    32182.81   1210.93 o 
   6   3   3    40884.99    39487.08   1684.32 o 
   7   3   3       92.68      997.16    566.10 o 
   8   3   3     2328.47     2068.10    911.46 o 
   9   3   3      612.07     -879.48    954.10 o 
  10   3   3     4344.05     5095.63   1316.55 o 
  11   3   3     4145.27     4365.40   1375.18 o 
 -14   4   3     1090.58      810.18   1167.30 o 
 -13   4   3     4844.13     4221.48   1284.57 o 
 -12   4   3      350.67     1023.39    916.79 o 
 -11   4   3     3801.17     4498.65   1092.68 o 
 -10   4   3       81.05      208.52    406.68 o 
  -9   4   3     7961.89     7695.66    634.41 o 
  -8   4   3     2614.96     2985.43    417.79 o 
  -7   4   3     1345.44     1356.43    220.76 o 
  -6   4   3    17163.30    17412.33    647.73 o 
  -5   4   3        2.44       60.35    151.15 o 
  -4   4   3    54546.17    56058.56   1919.49 o 
  -3   4   3    38389.90    35036.99   1979.53 o 
  -2   4   3     1942.41     2068.46    262.46 o 
  -1   4   3     4545.35     4893.99    530.39 o 
   0   4   3     2222.06     2120.12    752.84 o 
   1   4   3    12764.81    11968.78    654.77 o 
   2   4   3    14514.47    14710.99    862.94 o 
   3   4   3     1916.21     1815.89    341.41 o 
   4   4   3     2975.23     2430.13    405.37 o 
   5   4   3    11511.51    12508.56    764.51 o 
   6   4   3     2004.36     2529.30    591.47 o 
   7   4   3     3039.55     3469.93    890.14 o 
   8   4   3     3130.79     3768.42   1039.38 o 
   9   4   3      835.84     1577.73   1076.69 o 
  10   4   3     2501.12     3651.16   1284.57 o 
 -14   5   3      191.69     1769.61   1209.94 o 
 -13   5   3    14716.07    14370.09   1897.53 o 
 -12   5   3     5693.58     5586.00   1268.58 o 
 -11   5   3      924.19     1223.47    491.39 o 
 -10   5   3      170.71       45.23    402.10 o 
  -9   5   3      958.03      591.62    387.47 o 
  -8   5   3      911.59     1264.53    394.43 o 
  -7   5   3     3722.31     4086.47    543.68 o 
  -6   5   3      208.29      179.14    276.39 o 
  -5   5   3     1573.77     1309.34    200.57 o 
  -4   5   3    57233.06    59661.12   1819.63 o 
  -3   5   3    13582.23    10883.68   1470.02 o 
  -2   5   3    12544.90    11271.22    943.02 o 
  -1   5   3    28194.73    27719.90   1036.21 o 
   0   5   3    14933.06    13943.29    735.62 o 
   1   5   3    16690.66    17858.80    861.14 o 
   2   5   3     4098.30     4990.41    517.93 o 
   3   5   3    23525.13    23286.52    960.70 o 
   4   5   3    17628.95    16438.49    844.57 o 
   5   5   3      198.85      -41.76    523.63 o 
   6   5   3      216.37      445.84    996.74 o 
   7   5   3     1371.55     1822.91    879.48 o 
   8   5   3       17.08      -74.62    959.43 o 
   9   5   3      385.01      394.43   1103.34 o 
  10   5   3      166.85      794.19   1236.60 o 
 -13   6   3    13773.10    12365.96   1796.26 o 
 -12   6   3     2431.26     3112.81   1135.32 o 
 -11   6   3     8548.34     7792.57    758.20 o 
 -10   6   3    11312.82    11709.72    859.80 o 
  -9   6   3     5432.75     6014.22    617.15 o 
  -8   6   3    13003.56    14681.17   1050.04 o 
  -7   6   3     1326.27     1139.22    384.93 o 
  -6   6   3    15235.37    14402.29    834.51 o 
  -5   6   3     7512.67     8173.12    679.59 o 
  -4   6   3    10251.69    10968.59    542.28 o 
  -3   6   3      510.00      106.36    247.65 o 
  -2   6   3    26511.25    23605.52   1482.88 o 
  -1   6   3    10147.21     9965.94    891.08 o 
   0   6   3      455.97      564.87    353.10 o 
   1   6   3     1117.88      847.80    356.64 o 
   2   6   3      933.64      772.21    347.08 o 
   3   6   3    36126.47    38269.92   1388.46 o 
   4   6   3    21144.66    20673.07   1830.91 o 
   5   6   3     2312.22     2046.26    871.48 o 
   6   6   3     3795.47     2185.36    874.15 o 
   7   6   3     1163.53      -10.66    906.13 o 
   8   6   3     1400.59     1934.85   1156.64 o 
   9   6   3     1078.90     1545.74   1209.94 o 
 -13   7   3     3466.45     3800.40   1609.71 o 
 -12   7   3      283.69      533.11    576.09 o 
 -11   7   3    13033.10    12651.65   1452.47 o 
 -10   7   3     9993.44    10281.00    893.62 o 
  -9   7   3     1222.09      960.08    473.83 o 
  -8   7   3     1358.73     1492.70    481.95 o 
  -7   7   3     1537.99     1359.13    441.40 o 
  -6   7   3    52202.52    50499.21   2066.32 o 
  -5   7   3    15030.73    13927.58    886.82 o 
  -4   7   3     7735.08     8815.67    714.31 o 
  -3   7   3     7239.33     7291.71    669.77 o 
  -2   7   3      652.77      582.76    346.19 o 
  -1   7   3      855.63      386.69    369.67 o 
   0   7   3     7975.06     9243.96   1180.60 o 
   1   7   3      538.56      438.21    387.13 o 
   2   7   3       10.06      181.95    376.32 o 
   3   7   3    16310.55    17334.30   1018.87 o 
   4   7   3     2774.23     3668.66   1164.64 o 
   5   7   3     7180.27     7479.65   1505.77 o 
   6   7   3     9615.96     9247.82   1364.52 o 
   7   7   3     1168.51     1966.83   1145.98 o 
   8   7   3      827.01     1316.55   1257.92 o 
   9   7   3        8.55     -490.37   1321.88 o 
 -13   8   3     1577.28     2771.68   1620.37 o 
 -12   8   3       91.03       80.78    598.32 o 
 -11   8   3     3674.10     3974.14   1140.65 o 
 -10   8   3        0.55      534.92    535.83 o 
  -9   8   3     1382.62     1747.12    602.31 o 
  -8   8   3       92.61      592.45    476.26 o 
  -7   8   3     5689.44     5613.07    654.49 o 
  -6   8   3    22850.38    22940.48   1243.62 o 
  -5   8   3     1936.43     2572.35    724.90 o 
  -4   8   3    27685.59    26306.12   1339.84 o 
  -3   8   3    24235.31    24350.43   1298.62 o 
  -2   8   3     1418.02     1202.19    426.60 o 
  -1   8   3     3511.64     4223.88    805.87 o 
   0   8   3     1072.02      169.90    807.66 o 
   1   8   3    13667.42    13299.24    812.31 o 
   2   8   3     5751.56     6210.72    619.63 o 
   3   8   3     2823.11     3681.20    606.17 o 
   4   8   3       30.11      526.86    627.76 o 
   5   8   3     5393.28     6556.09   1204.61 o 
   6   8   3     1724.20     3000.88   1172.63 o 
   7   8   3      246.95      405.09   1172.63 o 
   8   8   3      197.71      612.97   1359.19 o 
 -12   9   3     2580.30     1605.34    687.84 o 
 -11   9   3       36.15     -266.51    567.32 o 
 -10   9   3      358.82      466.75    554.89 o 
  -9   9   3      780.24      493.18    553.29 o 
  -8   9   3     2091.89     2140.30    609.56 o 
  -7   9   3      307.77     -369.67    506.74 o 
  -6   9   3    10029.39     9508.36    852.18 o 
  -5   9   3      261.26      427.93    504.38 o 
  -4   9   3    27726.55    27989.48   1461.24 o 
  -3   9   3     8888.20     9863.29    905.81 o 
  -2   9   3      553.40      276.43    603.88 o 
  -1   9   3      380.54      783.53    486.17 o 
   0   9   3     3784.45     3713.72    573.95 o 
   1   9   3    25369.16    27579.62   1340.17 o 
   2   9   3     5591.04     6037.07    637.40 o 
   3   9   3     6238.42     6934.53   1135.32 o 
   4   9   3     4288.83     5284.35    815.46 o 
   5   9   3        4.22      884.81   1098.01 o 
   6   9   3       26.33       31.98   1183.29 o 
   7   9   3     1760.32     2995.55   1359.19 o 
 -12  10   3     3815.33     5091.74    964.76 o 
 -11  10   3       42.49     -466.55    577.91 o 
 -10  10   3        7.21     -999.40    999.40 o 
  -9  10   3     2632.13     2962.31   1305.89 o 
  -8  10   3    14797.38    14483.36   1146.87 o 
  -7  10   3     2413.53     2364.62    646.91 o 
  -6  10   3     4005.13     4380.74    704.90 o 
  -5  10   3      884.58     1074.19    604.50 o 
  -4  10   3     6880.69     6472.80    786.96 o 
  -3  10   3      102.56      843.61    666.27 o 
  -2  10   3     4365.30     3714.22   1233.93 o 
  -1  10   3      443.48      838.43    733.39 o 
   0  10   3      207.03      189.09    715.60 o 
   1  10   3     9528.01    10924.53   1383.76 o 
   2  10   3      448.15     1241.63    613.10 o 
   3  10   3    14200.68    19028.65   1748.29 o 
   4  10   3     9340.35    11545.11   1524.42 o 
   5  10   3        1.49      239.86   1183.29 o 
   6  10   3        0.36     2542.48   1375.18 o 
 -11  11   3     3310.42     3909.74    833.69 o 
 -10  11   3     3487.53     2024.97    753.59 o 
  -9  11   3     2876.22     2431.11    765.83 o 
  -8  11   3     8493.91     6643.14    881.82 o 
  -7  11   3        7.59     -435.24    608.94 o 
  -6  11   3    21177.32    22956.81   1484.45 o 
  -5  11   3     6885.61     7263.27    855.82 o 
  -4  11   3      701.37      181.24   1207.28 o 
  -3  11   3       58.22     -267.90    692.51 o 
  -2  11   3      204.64     1124.58    773.19 o 
  -1  11   3     2615.54     2243.95    852.47 o 
   0  11   3      462.14      236.55    784.95 o 
   1  11   3      206.93     1657.68    906.13 o 
   2  11   3      702.27     1270.74    664.53 o 
   3  11   3     7495.93     9898.10   1428.48 o 
   4  11   3     3138.31     3592.52   1279.24 o 
   5  11   3      719.08      879.48   1300.56 o 
 -10  12   3        2.48      454.84    710.35 o 
  -9  12   3       31.47     -400.88   1484.45 o 
  -8  12   3     1102.01     1037.08    712.18 o 
  -7  12   3     1817.72     2127.31    748.43 o 
  -6  12   3    17910.93    19891.50   1553.74 o 
  -5  12   3     2783.48     2999.07   1010.06 o 
  -4  12   3     2538.08     2741.59    854.32 o 
  -3  12   3     3151.82     2187.95   1583.06 o 
  -2  12   3     1609.08      836.40    845.67 o 
  -1  12   3     4987.40     4050.09   1686.99 o 
   0  12   3      763.51     1865.05    932.53 o 
   1  12   3     2194.55     2286.64   1012.73 o 
   2  12   3       53.66     -346.46    911.46 o 
   4  12   3       18.75     -522.36   1263.25 o 
  -9  13   3      365.62     -190.14    771.52 o 
  -8  13   3     2382.05     3016.63    874.29 o 
  -7  13   3       71.09      290.31    980.75 o 
  -6  13   3     4548.81     4021.13    914.75 o 
  -5  13   3      212.92      620.96    838.69 o 
  -4  13   3     6198.10     5365.23   1029.13 o 
  -3  13   3     3652.37     2608.17    966.82 o 
  -2  13   3     1571.80     2654.63   1201.95 o 
  -1  13   3     1669.85     2546.18   2033.45 o 
   0  13   3      365.03     1034.05   1076.69 o 
   1  13   3     9447.77    11225.30   1428.48 o 
  -8  14   3     7273.92     5860.17   1060.93 o 
  -7  14   3      380.80     -284.60    837.86 o 
  -6  14   3     2649.14     3346.13   1583.06 o 
  -5  14   3      235.06      656.96    936.64 o 
  -4  14   3     2462.62     2469.79   1027.59 o 
  -3  14   3        4.11       43.16    969.49 o 
  -2  14   3      308.53      744.46    998.28 o 
  -1  14   3      104.93    -1119.33   1119.33 o 
   0  14   3      992.53     2483.85   1177.96 o 
   1  14   3     7178.35     5543.36   1263.25 o 
  -5  15   3     1176.58      -31.88   1003.76 o 
  -4  15   3        4.49      599.97   1065.11 o 
  -3  15   3     1016.37     2092.30   1836.24 o 
  -2 -17   4       25.80      277.17   2569.13 o 
  -1 -17   4      332.16     1343.20   2654.42 o 
   0 -17   4        1.23     1023.39   2558.47 o 
   1 -17   4     1720.92     1588.39   2430.55 o 
   2 -17   4      129.72     -226.92    844.73 o 
   3 -17   4     2285.75     1586.98    919.51 o 
   4 -17   4     2177.95     3730.14   1260.58 o 
   5 -17   4     6116.01     7347.23   1116.36 o 
  -4 -16   4     6173.84    -1870.88   2377.25 o 
  -3 -16   4      232.10     -671.60   2414.56 o 
  -2 -16   4     1141.22    -2212.01   2323.95 o 
  -1 -16   4      258.11    -1508.43   2382.58 o 
   0 -16   4     2583.81     5761.90   2803.66 o 
   1 -16   4     4869.43     6926.38    986.02 o 
   2 -16   4       29.06     1254.71    790.49 o 
   3 -16   4     4098.17     4142.76    912.60 o 
   4 -16   4      133.85      610.66    822.74 o 
   5 -16   4     2270.48     2323.59   1647.02 o 
   6 -16   4      515.65      439.13    894.85 o 
   7 -16   4     3037.79     3515.44   1043.39 o 
  -5 -15   4     2431.29    -1263.25   2377.25 o 
  -4 -15   4     2406.22    -2142.72   2142.72 o 
  -3 -15   4     1506.54      431.74   2329.28 o 
  -2 -15   4     6855.49     4450.68   2750.36 o 
  -1 -15   4     1390.69     4653.22   2840.97 o 
   0 -15   4     1719.47     1141.89   1505.77 o 
   1 -15   4     3524.31     4224.47    831.40 o 
   2 -15   4     6100.49     6697.17    921.27 o 
   3 -15   4    14195.05    14990.33   1231.83 o 
   4 -15   4      670.20     1550.20   1036.71 o 
   5 -15   4      776.46      644.98    771.85 o 
   6 -15   4       17.91       41.20    751.81 o 
   7 -15   4        1.79     -394.04   1031.38 o 
   8 -15   4     1288.59      979.45    931.67 o 
  -7 -14   4     1677.34     1246.09   1369.85 o 
  -6 -14   4     4719.19     1888.57   2603.78 o 
  -5 -14   4       69.13    -1545.93   2206.68 o 
  -4 -14   4     1104.44    -1844.23   1844.23 o 
  -3 -14   4     1544.32    -1236.60   2180.03 o 
  -2 -14   4     1466.70      149.24   2473.19 o 
  -1 -14   4      550.78    -1076.69   2430.55 o 
   0 -14   4        1.12      618.77   1492.44 o 
   1 -14   4       62.12      276.82    649.34 o 
   2 -14   4    12707.74    13000.70   1096.88 o 
   3 -14   4    16597.57    17570.57   1591.05 o 
   4 -14   4        2.83     -128.93    647.98 o 
   5 -14   4     5684.87     5754.88    878.56 o 
   6 -14   4     3985.77     3371.89    854.54 o 
   7 -14   4     2630.06     2670.14    856.69 o 
   8 -14   4     3388.67     2139.12    932.78 o 
   9 -14   4      138.10      204.04    876.33 o 
  -8 -13   4       85.83     -419.89   1012.73 o 
  -7 -13   4     6720.48     5732.21   2721.04 o 
  -6 -13   4     7279.22     7313.21   4205.49 o 
  -5 -13   4      150.26    -1438.56   1844.23 o 
  -4 -13   4     8142.10    -1705.65   1790.93 o 
  -3 -13   4     1073.63      480.97   2382.58 o 
  -2 -13   4     1784.46     -788.86   2265.32 o 
  -1 -13   4     6453.99     5923.97    745.28 o 
   0 -13   4       77.96     -519.16    519.16 o 
   1 -13   4     3684.29     3003.99    663.40 o 
   2 -13   4     2925.03     2163.12    643.50 o 
   3 -13   4     3564.13     4369.80    722.57 o 
   4 -13   4     3229.53     3249.78    707.93 o 
   5 -13   4    14991.46    12983.33   2172.04 o 
   6 -13   4     1708.71     2042.43    726.06 o 
   7 -13   4      449.12      928.82    730.88 o 
   8 -13   4      147.46     -236.62    711.06 o 
   9 -13   4     3676.84     4002.96    955.74 o 
  10 -13   4    13411.82    11632.42   1277.62 o 
  -9 -12   4        2.24     -509.72    985.75 o 
  -8 -12   4       38.11     -828.57    828.57 o 
  -7 -12   4     3921.66     2884.33   2124.07 o 
  -6 -12   4     1671.66     1081.73   1607.04 o 
  -5 -12   4     5737.73     5470.73   3483.26 o 
  -4 -12   4    14968.89     2030.79   1934.85 o 
  -3 -12   4     2670.61     1846.55   1932.18 o 
  -2 -12   4      406.15       91.50   1172.63 o 
  -1 -12   4      319.41      343.82    735.56 o 
   0 -12   4    10220.13    10309.25    849.51 o 
   1 -12   4    16232.41    17021.74   3040.85 o 
   2 -12   4      375.88       64.91    486.26 o 
   3 -12   4     5803.27     6072.21    711.63 o 
   4 -12   4      737.95      704.83    551.72 o 
   5 -12   4     3976.86     3873.11   1092.68 o 
   6 -12   4     1383.35     1394.23    656.38 o 
   7 -12   4     2062.76     2354.24    728.71 o 
   8 -12   4        3.58     -153.20    694.80 o 
   9 -12   4     5886.11     5748.50    978.86 o 
  10 -12   4     7073.12     7644.50   1449.80 o 
  -9 -11   4     1520.75     1591.76   1332.54 o 
  -8 -11   4     3494.42     4387.43   1343.20 o 
  -7 -11   4      198.67      972.61    697.66 o 
  -6 -11   4      446.49      237.27    643.99 o 
  -5 -11   4     8744.08     7019.88   3331.35 o 
  -4 -11   4    10681.33    10899.42   5188.91 o 
  -3 -11   4      667.88     -339.29   1732.30 o 
  -2 -11   4      594.04      277.92    735.13 o 
  -1 -11   4      954.88     1156.56    547.74 o 
   0 -11   4    29551.64    29575.77   1716.31 o 
   1 -11   4    18029.47    18699.38   3136.80 o 
   2 -11   4     2385.11     2732.69    551.00 o 
   3 -11   4    21976.22    21338.58   1207.56 o 
   4 -11   4     3896.21     4123.72    641.39 o 
   5 -11   4        3.68     -315.06    503.58 o 
   6 -11   4     2754.43     1334.52    607.34 o 
   7 -11   4       10.93     -580.18    580.18 o 
   8 -11   4     2697.06     2058.80    740.37 o 
   9 -11   4      383.38       79.24    694.11 o 
  10 -11   4     1908.53     1607.62    827.74 o 
  11 -11   4     1969.44     1393.85    876.54 o 
 -10 -10   4      603.54      548.85    864.25 o 
  -9 -10   4     8057.56     8076.95   2046.78 o 
  -8 -10   4     5285.10     5039.34   2249.32 o 
  -7 -10   4     2689.49     1634.35    698.43 o 
  -6 -10   4     6203.42     6565.76   1002.07 o 
  -5 -10   4      688.77      823.50    565.00 o 
  -4 -10   4       57.98      -47.86    446.71 o 
  -3 -10   4     3685.87     3081.94   2409.23 o 
  -2 -10   4     1891.89     1873.19   1091.04 o 
  -1 -10   4       36.17     -238.73    238.73 o 
   0 -10   4     5635.84     5343.76    701.73 o 
   1 -10   4     3445.86     3509.55    724.90 o 
   2 -10   4    20351.83    20358.97   1128.00 o 
   3 -10   4    45380.57    44525.66   1945.62 o 
   4 -10   4     2112.23     2714.17    546.62 o 
   5 -10   4     1136.98     1211.72    524.42 o 
   6 -10   4       17.55       32.45    520.27 o 
   7 -10   4     6081.81     5863.98    804.49 o 
   8 -10   4    17652.17    15352.37   1207.88 o 
   9 -10   4      402.11      381.55    679.43 o 
  10 -10   4     3813.04     3493.23    870.94 o 
  11 -10   4       22.88      112.12    754.44 o 
 -11  -9   4     1037.29      761.23    908.16 o 
 -10  -9   4      460.00      259.95    782.13 o 
  -9  -9   4     4683.96     5243.76    917.20 o 
  -8  -9   4      352.10      804.85    959.43 o 
  -7  -9   4    17505.47    15959.96   2454.54 o 
  -6  -9   4    26554.22    29598.35   1918.86 o 
  -5  -9   4      395.38      902.42    804.85 o 
  -4  -9   4      995.92      718.77    433.51 o 
  -3  -9   4      518.96      289.77    338.75 o 
  -2  -9   4     7912.77     7757.86    481.30 o 
  -1  -9   4    11787.90    11587.34   1534.07 o 
   0  -9   4      118.13      -69.85    203.69 o 
   1  -9   4      705.41      613.86    215.38 o 
   2  -9   4    15926.70    15559.88   1535.08 o 
   3  -9   4    21603.28    20765.52   1117.25 o 
   4  -9   4     2579.79     1773.96    748.89 o 
   5  -9   4     9672.88     9223.92    807.15 o 
   6  -9   4     2350.56     2172.23    684.92 o 
   7  -9   4     5346.08     6740.95    799.87 o 
   8  -9   4     6362.88     7030.47    858.88 o 
   9  -9   4     3400.81     3349.49    773.99 o 
  10  -9   4    18313.13    16081.65   1415.16 o 
  11  -9   4     1397.08     1038.74   1007.40 o 
 -11  -8   4       75.72     -765.91    767.38 o 
 -10  -8   4      951.37     1420.28    769.40 o 
  -9  -8   4      773.94      475.64    804.85 o 
  -8  -8   4       22.92      112.53    556.15 o 
  -7  -8   4    22533.29    24798.78   1483.85 o 
  -6  -8   4    11667.03    12589.08    984.31 o 
  -5  -8   4     6593.88     7083.71    686.79 o 
  -4  -8   4    16915.57    16306.14   3603.18 o 
  -3  -8   4    11858.58    10776.27    532.57 o 
  -2  -8   4    26623.31    24651.19    928.51 o 
  -1  -8   4    14327.46    13179.78   1784.39 o 
   0  -8   4    19530.63    17822.76    691.94 o 
   1  -8   4    41560.16    40376.19   1334.03 o 
   2  -8   4       37.78      140.79    357.12 o 
   3  -8   4     6532.29     6133.37    722.24 o 
   4  -8   4     7334.66     7784.41    686.23 o 
   5  -8   4     4790.94     4958.06    621.27 o 
   6  -8   4      248.71      -38.11    482.65 o 
   7  -8   4     1354.19     1801.94    588.23 o 
   8  -8   4       27.43      215.46    562.83 o 
   9  -8   4    14127.71    13027.95   1177.96 o 
  10  -8   4    20700.82    19116.59   1399.74 o 
  11  -8   4      620.10     1115.40    769.37 o 
 -12  -7   4      430.83     1134.94    911.46 o 
 -11  -7   4     3262.64     3360.96   1087.35 o 
 -10  -7   4     2055.41     1664.26    736.17 o 
  -9  -7   4     3607.48     5882.86    849.94 o 
  -8  -7   4     1217.23     2696.76    727.57 o 
  -7  -7   4     4510.47     4970.30    662.69 o 
  -6  -7   4      258.72      569.06    432.31 o 
  -5  -7   4    12499.81    13274.22    903.51 o 
  -4  -7   4    16157.76    15320.70    918.31 o 
  -3  -7   4      340.98      328.06    209.24 o 
  -2  -7   4     5179.10     5033.16    646.66 o 
  -1  -7   4        0.41     -131.65    166.35 o 
   0  -7   4    40093.32    36749.29   3001.87 o 
   1  -7   4    48696.29    46128.78   2563.30 o 
   2  -7   4     1105.31     1103.70    339.29 o 
   3  -7   4    16463.41    17465.43    698.54 o 
   4  -7   4     2426.31     2701.31    273.96 o 
   5  -7   4     2963.43     2481.95    494.34 o 
   6  -7   4    11703.96    12141.43    910.92 o 
   7  -7   4     1659.00     1769.45    580.97 o 
   8  -7   4     1725.94     1389.87    644.95 o 
   9  -7   4     4996.27     4835.14    776.35 o 
  10  -7   4     2510.65     2142.30    722.06 o 
  11  -7   4     2200.18     1209.94    879.48 o 
  12  -7   4     4128.59     3443.28   1039.38 o 
 -12  -6   4      835.78      521.77    770.01 o 
 -11  -6   4     1160.08     1713.21    730.11 o 
 -10  -6   4      241.79      356.53    665.03 o 
  -9  -6   4    16687.65    20136.10   1396.35 o 
  -8  -6   4    14760.11    15055.32   1692.32 o 
  -7  -6   4     1997.71     2421.02    535.36 o 
  -6  -6   4     3199.58     3695.36    540.53 o 
  -5  -6   4     3449.50     3971.70    591.65 o 
  -4  -6   4      774.62      926.63    482.38 o 
  -3  -6   4     6230.12     6094.48    521.77 o 
  -2  -6   4       32.08      144.14    134.57 o 
  -1  -6   4        8.13       -0.99    150.81 o 
   0  -6   4    57086.43    56435.95   1906.23 o 
   1  -6   4    22191.68    21573.68   1157.68 o 
   2  -6   4    20935.52    22017.53    793.23 o 
   3  -6   4    44707.91    45428.79   1440.52 o 
   4  -6   4    13264.46    13581.97    701.20 o 
   5  -6   4    10707.94    10598.23    541.35 o 
   6  -6   4     3217.29     3105.25    339.48 o 
   7  -6   4    12011.63    11570.38    910.11 o 
   8  -6   4    22558.10    22381.01   1305.48 o 
   9  -6   4      360.60      320.43    617.15 o 
  10  -6   4      914.04      959.43    794.19 o 
  11  -6   4     1804.25     1396.50    879.48 o 
  12  -6   4      845.98     -293.16    916.79 o 
 -13  -5   4      548.76     -694.86    771.58 o 
 -12  -5   4      586.07      766.38    836.83 o 
 -11  -5   4       65.15       99.52    612.96 o 
 -10  -5   4     3273.84     3203.26   1026.05 o 
  -9  -5   4    23217.78    27670.92   1568.79 o 
  -8  -5   4     8139.65     9650.26    847.54 o 
  -7  -5   4    11328.19    12080.60    903.16 o 
  -6  -5   4    33867.30    34627.51   1625.34 o 
  -5  -5   4     6378.35     6349.99    553.36 o 
  -4  -5   4     7396.18     7455.16    583.65 o 
  -3  -5   4     1231.96     1518.07    275.98 o 
  -2  -5   4    16626.27    17067.45    586.42 o 
  -1  -5   4    17404.82    17576.03    865.02 o 
   0  -5   4    10676.09    11286.01   1036.96 o 
   1  -5   4    18203.08    19096.21    697.14 o 
   2  -5   4    41122.15    42706.92   1354.64 o 
   3  -5   4    32371.24    30867.87   1026.35 o 
   4  -5   4      232.47      335.58    191.76 o 
   5  -5   4      399.09      278.34    230.26 o 
   6  -5   4      454.36      415.35    328.00 o 
   7  -5   4    30843.30    30434.94   1154.60 o 
   8  -5   4    23258.73    24120.48   1345.00 o 
   9  -5   4     1170.70     1081.79    836.83 o 
  10  -5   4    10066.42     8997.30   1220.61 o 
  11  -5   4     1136.97     1417.82    916.79 o 
 -13  -4   4      355.39      285.01    780.32 o 
 -12  -4   4     1113.49      874.69    695.15 o 
 -11  -4   4      532.59      487.13    646.60 o 
 -10  -4   4      219.31     -105.76    788.86 o 
  -9  -4   4     6990.91     7487.38   1106.01 o 
  -8  -4   4       28.18      -40.34    425.33 o 
  -7  -4   4    27702.00    29372.86   1469.40 o 
  -6  -4   4    43743.93    43698.80   1931.24 o 
  -5  -4   4      156.26      155.53    250.16 o 
  -4  -4   4       25.29      -52.96    203.51 o 
  -3  -4   4     1870.38     2071.28    618.30 o 
  -2  -4   4   115870.42   123469.80   5609.99 o 
  -1  -4   4    76708.08    78944.42   2315.91 o 
   0  -4   4     3898.78     4177.65    463.87 o 
   1  -4   4    28103.24    29318.38   1319.80 o 
   2  -4   4     1677.12     1854.70    305.24 o 
   3  -4   4     3050.08     3232.10    270.47 o 
   4  -4   4    28057.66    28421.95    970.29 o 
   5  -4   4      145.14      122.92    233.85 o 
   6  -4   4        1.87      339.85    271.58 o 
   7  -4   4     9988.74    10686.50    778.20 o 
   8  -4   4     4454.66     3924.16   1265.91 o 
   9  -4   4     8149.45     8856.64    783.88 o 
  10  -4   4    16818.49    18506.29   1631.03 o 
  11  -4   4     1654.49     1604.38   1002.07 o 
 -13  -3   4        2.45      -48.37    948.77 o 
 -12  -3   4      834.60     1409.87    670.62 o 
 -11  -3   4    10644.75    11563.49   1263.25 o 
 -10  -3   4     4046.15     3901.75    743.56 o 
  -9  -3   4     5806.42     5981.85    695.21 o 
  -8  -3   4      809.48      898.92    498.37 o 
  -7  -3   4    11787.69    11799.16    804.40 o 
  -6  -3   4      188.90      162.71    281.81 o 
  -5  -3   4    26646.52    25612.29   1183.86 o 
  -4  -3   4    16150.76    16263.40    810.95 o 
  -3  -3   4    15742.18    16603.43   1300.56 o 
  -2  -3   4    52902.36    55483.50   2238.22 o 
  -1  -3   4    11667.94    12372.03    454.81 o 
   0  -3   4    91169.61    87206.23   3748.99 o 
   1  -3   4    77488.71    75746.52   2566.75 o 
   2  -3   4     1849.55     2116.21    229.97 o 
   3  -3   4      701.25      728.68    195.98 o 
   4  -3   4     1905.31     1868.65    259.34 o 
   5  -3   4     9727.69     9809.38    520.80 o 
   6  -3   4    12425.42    12594.86    633.73 o 
   7  -3   4     1239.29     1869.15    375.09 o 
   8  -3   4      943.78      868.97    398.65 o 
   9  -3   4     6647.57     6706.33    727.39 o 
  10  -3   4     6864.69     7292.80    884.81 o 
 -14  -2   4      721.74      655.61   1487.11 o 
 -13  -2   4      511.72     1309.21    724.25 o 
 -12  -2   4     3719.29     3131.96    713.17 o 
 -11  -2   4    13276.55    14021.46   1182.20 o 
 -10  -2   4     1095.80     1517.97    502.82 o 
  -9  -2   4    22382.69    24849.20   1905.53 o 
  -8  -2   4    26223.98    26947.87   1381.72 o 
  -7  -2   4      242.77      333.70    307.39 o 
  -6  -2   4        8.96       46.59    250.15 o 
  -5  -2   4    11150.24    11859.50    669.10 o 
  -4  -2   4     2774.53     3513.58    355.95 o 
  -3  -2   4     1245.30     1158.56    298.49 o 
  -2  -2   4    17037.94    18402.37    932.78 o 
  -1  -2   4        4.49      191.45    138.08 o 
   0  -2   4    58311.57    56158.13   1886.57 o 
   1  -2   4    44989.01    44370.47   1534.50 o 
   2  -2   4     4423.21     4412.16    333.41 o 
   3  -2   4    14104.03    13391.03    549.47 o 
   4  -2   4     9725.17     9801.37    485.19 o 
   5  -2   4    37355.23    36350.91   1226.89 o 
   6  -2   4    10786.39    11036.85    597.35 o 
   7  -2   4     6141.66     6227.00    513.72 o 
   8  -2   4    11390.71    12867.68    891.22 o 
   9  -2   4       68.88     -155.87    566.47 o 
  10  -2   4      348.61      941.47    674.62 o 
  11  -2   4     1590.15     1844.23   1082.02 o 
 -14  -1   4     2440.65     3829.85    908.73 o 
 -13  -1   4       40.09      784.40    748.89 o 
 -12  -1   4       76.67      393.11    948.77 o 
 -11  -1   4     1646.91     1526.91    554.36 o 
 -10  -1   4     3594.17     3609.99    660.94 o 
  -9  -1   4    48682.90    49082.73   2216.88 o 
  -8  -1   4    26513.14    25778.39   1299.79 o 
  -7  -1   4     2659.56     3037.03    259.47 o 
  -6  -1   4     4116.96     3952.05    383.87 o 
  -5  -1   4     4753.77     5206.02    272.50 o 
  -4  -1   4    24959.33    25541.73   1125.63 o 
  -3  -1   4    20746.28    21716.02    962.60 o 
  -2  -1   4    15124.03    16016.44    698.36 o 
  -1  -1   4    31923.91    32439.12   1134.68 o 
   0  -1   4    39133.91    40091.19   1384.91 o 
   1  -1   4     4373.36     4313.66    310.51 o 
   2  -1   4    44666.96    43727.38   1554.99 o 
   3  -1   4     9278.29     8872.77    421.51 o 
   4  -1   4     5862.25     5674.69    373.86 o 
   5  -1   4    10672.63    10902.58    564.79 o 
   6  -1   4      100.06     -275.18    324.60 o 
   7  -1   4    22282.35    20615.55   1110.74 o 
   8  -1   4    25547.33    24726.58   1774.94 o 
   9  -1   4      227.71      923.77    619.78 o 
  10  -1   4     1858.97     1231.27   1002.07 o 
  11  -1   4       10.77      373.11   1114.00 o 
 -14   0   4        0.62     1124.66   1369.85 o 
 -13   0   4     1159.77     1321.39    675.02 o 
 -12   0   4     1911.53     1992.01    610.14 o 
 -11   0   4      484.67     1366.00    514.16 o 
 -10   0   4     1619.60     1827.23    487.10 o 
  -9   0   4    23869.20    24164.07   1356.52 o 
  -8   0   4     2868.58     3555.26    311.60 o 
  -7   0   4    28899.38    29053.50    966.23 o 
  -6   0   4    25740.51    26355.72    869.49 o 
  -5   0   4     2092.83     2563.60    212.54 o 
  -4   0   4    34740.72    35768.34   1104.33 o 
  -3   0   4      294.07      316.50    146.17 o 
  -2   0   4   107815.23   109835.12   3172.20 o 
  -1   0   4    36148.47    35693.00   1242.74 o 
   0   0   4     2826.41     3370.14    277.60 o 
   1   0   4     1148.23     1117.94    228.00 o 
   2   0   4     3839.88     4032.74    373.87 o 
   3   0   4      174.07      173.76    192.65 o 
   4   0   4     1475.89     1463.98    270.78 o 
   5   0   4       31.40       42.92    267.64 o 
   6   0   4      312.46       74.96    316.49 o 
   7   0   4    15005.07    15519.71    998.67 o 
   8   0   4     8877.91    10670.39    892.65 o 
   9   0   4     3489.93     3670.23    738.69 o 
  10   0   4     6799.70     6700.00   1337.87 o 
  11   0   4     1622.70     1417.82   1188.62 o 
 -14   1   4     1535.81     1636.36   1316.55 o 
 -13   1   4     3110.24     2702.39   1236.60 o 
 -12   1   4       75.92      687.30    519.72 o 
 -11   1   4    12207.01    12256.69    983.38 o 
 -10   1   4     4596.94     4351.10    583.52 o 
  -9   1   4     4992.00     6236.28    724.90 o 
  -8   1   4      521.82      517.48    211.71 o 
  -7   1   4    21300.66    22739.43    804.02 o 
  -6   1   4     5968.01     6465.98    355.24 o 
  -5   1   4      135.78      146.83    142.08 o 
  -4   1   4       29.29       25.88    127.36 o 
  -3   1   4    14047.44    14981.91    533.53 o 
  -2   1   4   157267.34   155211.33   4437.28 o 
  -1   1   4    55424.96    56182.66   1918.26 o 
   0   1   4    22385.96    21383.10   1841.57 o 
   1   1   4    28233.28    26999.24   1127.33 o 
   2   1   4     1828.71     1828.06    305.01 o 
   3   1   4     8169.20     7720.15    448.03 o 
   4   1   4     1468.48     1482.93    296.31 o 
   5   1   4    13014.86    12104.21    640.98 o 
   6   1   4     3543.50     3447.95    559.46 o 
   7   1   4     2526.22     3284.00    608.68 o 
   8   1   4      527.00     -343.23    692.92 o 
   9   1   4     4657.56     3139.46   1066.03 o 
  10   1   4     3794.13     2366.59   1156.64 o 
  11   1   4       80.39      -37.31   1183.29 o 
 -14   2   4       10.18     -101.27   1167.30 o 
 -13   2   4        6.10     -250.52    991.41 o 
 -12   2   4     5026.96     4802.47   1236.60 o 
 -11   2   4    26858.22    25901.32   1857.56 o 
 -10   2   4     5483.94     5011.77    583.22 o 
  -9   2   4     9639.06    10120.10    555.12 o 
  -8   2   4    11994.23    11988.18    556.08 o 
  -7   2   4      206.63      272.61    190.44 o 
  -6   2   4    12631.29    12534.95    512.48 o 
  -5   2   4    12523.73    12092.10    482.97 o 
  -4   2   4     4665.01     5012.18    293.87 o 
  -3   2   4      143.41      225.43    141.58 o 
  -2   2   4    39576.16    38808.65   1217.95 o 
  -1   2   4      146.93       73.27    223.31 o 
   0   2   4    53641.48    53581.80   1884.59 o 
   1   2   4    25159.61    24010.68    981.20 o 
   2   2   4     5148.65     5154.33    460.77 o 
   3   2   4      261.27      241.05    258.39 o 
   4   2   4     1218.37     1375.09    331.56 o 
   5   2   4    35392.26    34733.72   1511.05 o 
   6   2   4    32136.99    31307.79   2060.10 o 
   7   2   4     1299.71     1990.84    621.85 o 
   8   2   4     2067.32     1143.80    708.91 o 
   9   2   4     1099.50     2110.74   1129.99 o 
  10   2   4       42.04      842.16   1177.96 o 
 -14   3   4     1116.78     2361.26   1252.59 o 
 -13   3   4       64.10     -250.52    890.14 o 
 -12   3   4     3667.92     3645.83   1119.33 o 
 -11   3   4    12489.60    13208.12   1673.67 o 
 -10   3   4       16.51      -50.00    379.11 o 
  -9   3   4    40308.57    40880.36   1364.40 o 
  -8   3   4    26003.39    25219.83    905.40 o 
  -7   3   4      354.98      155.27    247.33 o 
  -6   3   4     1896.77     2141.05    237.66 o 
  -5   3   4     1235.09     1276.48    197.59 o 
  -4   3   4    50416.77    51646.63   1576.86 o 
  -3   3   4     6385.61     6157.54    409.99 o 
  -2   3   4    21428.14    20785.25    768.01 o 
  -1   3   4     4829.54     5429.81    400.57 o 
   0   3   4    16907.76    16968.30    790.42 o 
   1   3   4     3187.20     3630.29    517.72 o 
   2   3   4     8575.62     8689.46    512.48 o 
   3   3   4     1019.92     1071.57    340.31 o 
   4   3   4     2895.30     3005.69    770.21 o 
   5   3   4    23843.41    24736.54   1974.82 o 
   6   3   4     9569.32    10622.61    876.28 o 
   7   3   4     7235.99     7686.20    868.60 o 
   8   3   4    13261.39    13629.20   1588.39 o 
   9   3   4      236.89     2094.75   1177.96 o 
  10   3   4      117.34      197.22   1231.27 o 
 -14   4   4       27.55     1652.35   1183.29 o 
 -13   4   4     2879.54     2116.07   1114.00 o 
 -12   4   4        7.90     -703.58    820.84 o 
 -11   4   4     4207.87     4818.46   1119.33 o 
 -10   4   4     2127.74     1864.62    458.91 o 
  -9   4   4    27711.32    28055.07   1284.81 o 
  -8   4   4     5795.24     6702.57    562.78 o 
  -7   4   4     3939.58     3912.34    312.73 o 
  -6   4   4      474.68      473.82    191.09 o 
  -5   4   4    22342.08    22954.34    799.00 o 
  -4   4   4    53774.20    55706.35   1733.18 o 
  -3   4   4     2771.56     2383.27    292.35 o 
  -2   4   4    45641.94    42752.63   1410.94 o 
  -1   4   4    36085.80    33596.78   1632.94 o 
   0   4   4      109.41     -206.81    276.93 o 
   1   4   4      965.92      874.04    292.55 o 
   2   4   4    10653.06    10862.56    608.70 o 
   3   4   4      499.50     -138.56    413.60 o 
   4   4   4      567.07      367.91    461.86 o 
   5   4   4     4150.05     3952.30    686.04 o 
   6   4   4       78.03     -352.57   1180.63 o 
   7   4   4    17497.56    19375.11   1902.86 o 
   8   4   4     8545.86     7600.80   1375.18 o 
   9   4   4       13.98     -852.82   1140.65 o 
  10   4   4      482.10     -959.43   1220.61 o 
 -14   5   4     3038.35     3976.29   1348.53 o 
 -13   5   4     9041.25     9125.22   1561.74 o 
 -12   5   4      256.61      170.56    911.46 o 
 -11   5   4     9161.41    10781.64    835.84 o 
 -10   5   4      815.50     1118.39    455.01 o 
  -9   5   4     3959.29     4177.38    532.44 o 
  -8   5   4     1128.49     1106.83    375.59 o 
  -7   5   4     7779.68     7316.80   1026.05 o 
  -6   5   4      133.57      259.65    421.08 o 
  -5   5   4     1448.44     1807.21    238.93 o 
  -4   5   4    21264.60    22293.68    836.52 o 
  -3   5   4     2624.11     2834.29    693.81 o 
  -2   5   4    44536.98    40557.08   1403.26 o 
  -1   5   4    26754.25    24321.05   1594.18 o 
   0   5   4      362.15        5.24    336.75 o 
   1   5   4     1217.81     1219.47    356.28 o 
   2   5   4     1908.86     1674.87    492.19 o 
   3   5   4    15616.39    15671.24    987.39 o 
   4   5   4     4928.38     4825.93    682.32 o 
   5   5   4     3094.68     2559.80   1167.30 o 
   6   5   4      403.83      742.08    874.15 o 
   7   5   4     3043.79     2894.27   1076.69 o 
   8   5   4      237.85     1183.29   1167.30 o 
   9   5   4     1460.63     2713.05   1348.53 o 
 -13   6   4     3535.36     4594.59   1295.23 o 
 -12   6   4     1146.69      618.30    906.13 o 
 -11   6   4    25077.30    25864.20   1342.00 o 
 -10   6   4     7852.62     8174.84    991.41 o 
  -9   6   4     1955.05     1839.27    471.72 o 
  -8   6   4     1498.91     1167.30    506.36 o 
  -7   6   4       25.87      208.22    375.32 o 
  -6   6   4     8047.94     7986.63    671.55 o 
  -5   6   4      846.28      892.39    387.43 o 
  -4   6   4      201.43      622.68    258.83 o 
  -3   6   4     1371.51     1117.09    336.77 o 
  -2   6   4    36921.70    34584.58   2159.03 o 
  -1   6   4     4457.21     4131.50    889.63 o 
   0   6   4    13011.89    12434.14   1372.17 o 
   1   6   4     8580.15     9507.81   1497.77 o 
   2   6   4     6982.41     9151.87   1082.02 o 
   3   6   4    11832.21    14658.43   2395.90 o 
   4   6   4      324.40     -208.57    586.56 o 
   5   6   4    12582.22    12434.36   2318.62 o 
   6   6   4     7914.26     8544.24   1332.54 o 
   7   6   4      134.06      314.48   1103.34 o 
   8   6   4       11.87      -21.32   1215.28 o 
 -13   7   4      340.41     -309.15   1236.60 o 
 -12   7   4     3988.32     4519.58    916.79 o 
 -11   7   4    17485.38    17035.19   1854.89 o 
 -10   7   4     1003.37     1521.25    544.15 o 
  -9   7   4    12543.05    12058.88   1505.77 o 
  -8   7   4    10742.92    11209.04    865.25 o 
  -7   7   4     9926.65    10860.10    864.69 o 
  -6   7   4    15455.58    15433.35    977.05 o 
  -5   7   4       87.20       10.79    427.66 o 
  -4   7   4    22092.19    22788.03   2238.67 o 
  -3   7   4     4360.89     5059.99    664.81 o 
  -2   7   4     5453.79     5591.74    738.62 o 
  -1   7   4       19.40      -83.33    402.68 o 
   0   7   4    17407.08    17388.78   1973.26 o 
   1   7   4      938.05      692.91    438.62 o 
   2   7   4       70.51     -245.51    491.58 o 
   3   7   4     1128.01     1735.48   1135.32 o 
   4   7   4     1534.27     2758.38   1209.94 o 
   5   7   4    17360.82    10255.22   1593.72 o 
   6   7   4     4843.16     4695.87   1273.91 o 
   7   7   4     1031.81     1710.98   1252.59 o 
   8   7   4     1514.70     1556.41   1449.80 o 
 -13   8   4     1705.36     2387.91   1625.70 o 
 -12   8   4      270.20     -195.19    566.66 o 
 -11   8   4     4122.34     4172.69    715.97 o 
 -10   8   4     2001.10     2293.56    621.63 o 
  -9   8   4    14661.53    14649.74   1073.82 o 
  -8   8   4     4248.18     4902.70    680.33 o 
  -7   8   4     1966.63     2312.05    564.32 o 
  -6   8   4     1435.65     2218.07    560.16 o 
  -5   8   4     5560.67     6275.34    730.56 o 
  -4   8   4    40811.85    41192.61   1884.67 o 
  -3   8   4     9904.19    11487.59    962.37 o 
  -2   8   4     9822.96     9463.39    724.20 o 
  -1   8   4     2511.33     2852.77   1034.23 o 
   0   8   4       19.33      201.81    782.52 o 
   1   8   4     3619.12     4624.62    655.35 o 
   2   8   4     1876.84     1656.66    746.22 o 
   3   8   4      953.97     1231.23    609.33 o 
   4   8   4       72.57      309.74    698.53 o 
   5   8   4     5054.48     6662.69   1375.18 o 
   6   8   4      497.96      362.45   1236.60 o 
   7   8   4     4502.39     5516.71   1540.41 o 
 -12   9   4      632.36      876.27    678.39 o 
 -11   9   4     2491.78     2544.65    687.92 o 
 -10   9   4      502.58      182.67    580.04 o 
  -9   9   4     1806.51     1941.46    626.53 o 
  -8   9   4      479.07      395.26    545.39 o 
  -7   9   4      793.60      726.14    564.79 o 
  -6   9   4        3.85     -388.94    538.22 o 
  -5   9   4     4962.63     6124.27    962.09 o 
  -4   9   4    19018.15    19174.59   1269.26 o 
  -3   9   4        8.32     -291.15    617.33 o 
  -2   9   4    20918.19    21818.46   3970.96 o 
  -1   9   4     8697.48    10069.96   1033.01 o 
   0   9   4     1119.33     1174.51    550.59 o 
   1   9   4     3200.49     3550.48    895.47 o 
   2   9   4       63.22     1611.04    638.96 o 
   3   9   4     9065.97    13718.54   1033.51 o 
   4   9   4     2633.76     3922.01    863.60 o 
   5   9   4     1768.80     3128.80   1305.89 o 
   6   9   4        0.96     -852.82   1295.23 o 
 -12  10   4       16.82     -414.74    624.86 o 
 -11  10   4     8299.77     6343.67    882.94 o 
 -10  10   4     2231.79     2068.20   1425.82 o 
  -9  10   4      309.71      176.47    634.82 o 
  -8  10   4      645.01      484.93    627.80 o 
  -7  10   4        9.97      240.55    627.79 o 
  -6  10   4     3835.68     3995.83    747.81 o 
  -5  10   4       54.49     -183.99    634.29 o 
  -4  10   4     6700.35     6895.39    893.01 o 
  -3  10   4      621.44      910.64    733.99 o 
  -2  10   4    19017.35    19087.72   1953.50 o 
  -1  10   4     1376.16     2573.11    832.13 o 
   0  10   4      386.01      655.61    884.81 o 
   1  10   4      156.51     -192.95    623.76 o 
   2  10   4     2581.66     3551.12   1774.94 o 
   3  10   4    14466.86    20690.81   3086.16 o 
   4  10   4     1416.06     1876.21   1247.26 o 
   5  10   4     3528.44     6332.22   1556.40 o 
 -11  11   4    12195.79    11409.88   1604.38 o 
 -10  11   4     2539.45     1691.14    746.52 o 
  -9  11   4       36.13     -497.71   1044.71 o 
  -8  11   4        7.65      289.88    674.98 o 
  -7  11   4     4587.29     3900.57    816.69 o 
  -6  11   4    15847.47    16765.42   2763.68 o 
  -5  11   4      703.15     -180.15    713.75 o 
  -4  11   4     5621.66     5261.82   1204.61 o 
  -3  11   4      129.05     -226.36   1303.22 o 
  -2  11   4     2521.13     2517.46    893.39 o 
  -1  11   4      154.51      -50.06    890.14 o 
   0  11   4     1212.50      751.55    938.11 o 
   1  11   4       30.51     -815.51    900.80 o 
   2  11   4      485.31     1035.29    744.43 o 
   3  11   4     3373.10     6342.88   1439.14 o 
   4  11   4       40.42     -991.41   1279.24 o 
 -10  12   4      173.53      382.06    753.59 o 
  -9  12   4     2985.23     2463.90    850.61 o 
  -8  12   4     2083.06     1749.13    804.85 o 
  -7  12   4     3168.49     2599.16    811.41 o 
  -6  12   4     6528.58     7001.56   1019.70 o 
  -5  12   4      604.38      455.10    930.11 o 
  -4  12   4    16232.34    17604.30   1796.26 o 
  -3  12   4     3788.01     4851.80   1836.24 o 
  -2  12   4      208.87      910.20    913.14 o 
  -1  12   4       63.82     -991.41    991.41 o 
   0  12   4       43.42     1199.28   1007.40 o 
   1  12   4     2429.74     3912.33   1156.64 o 
  -9  13   4      908.22     1070.02   1391.17 o 
  -8  13   4      372.89      303.42    816.66 o 
  -7  13   4      243.03      742.94    863.03 o 
  -6  13   4      753.03      952.87    902.62 o 
  -5  13   4     2250.32     1340.38    951.70 o 
  -4  13   4    10939.58    13682.70   3003.54 o 
  -3  13   4      588.32      947.31    968.15 o 
  -2  13   4     1456.34     2371.92   1177.96 o 
  -1  13   4     1477.63     5042.33   1252.59 o 
   0  13   4     1431.29     2510.50   1151.31 o 
   1  13   4     3870.73     3683.14   1172.63 o 
  -7  14   4        9.19      161.33   1377.84 o 
  -6  14   4     2806.74     2970.85   1066.24 o 
  -5  14   4      123.11     1585.42   1034.63 o 
  -4  14   4     2493.40     2288.15   1099.74 o 
  -3  14   4      724.80     1513.76   1215.28 o 
  -2  14   4     3298.06     2297.30   1289.90 o 
  -1  14   4      863.35     3182.10   1236.60 o 
  -2 -17   5     1315.67    -1348.53   2430.55 o 
  -1 -17   5      187.72     1806.92   2750.36 o 
   0 -17   5      244.06     1487.11   2558.47 o 
   1 -17   5     1347.13     3230.07   2627.77 o 
   2 -17   5      596.03     1564.45   1151.31 o 
   3 -17   5       35.62      722.96    970.09 o 
   4 -17   5     2901.18     3819.03    981.39 o 
   5 -17   5     3467.83     3400.05   1040.17 o 
  -4 -16   5     2235.62    -1076.69   2558.47 o 
  -3 -16   5     2158.52     1018.06   2686.40 o 
  -1 -16   5      636.18     2105.41   2707.72 o 
   0 -16   5        3.03     -730.23   2398.57 o 
   1 -16   5      563.42     -359.28   1204.61 o 
   2 -16   5      611.74     1537.76   2366.59 o 
   3 -16   5     2781.58     3649.10    888.00 o 
   4 -16   5      447.25     1043.38    844.47 o 
   5 -16   5     2478.57     2504.53    927.45 o 
   6 -16   5     2739.43     1665.00    943.14 o 
   7 -16   5     5103.91     5586.65   1117.03 o 
  -6 -15   5      114.90    -1156.38   3171.44 o 
  -5 -15   5      925.10    -2228.00   2228.00 o 
  -4 -15   5      296.83    -2238.66   2238.66 o 
  -3 -15   5     8171.40     1140.65   2441.21 o 
  -2 -15   5    10393.08     9562.30   3304.70 o 
  -1 -15   5        4.43     2180.03   2670.41 o 
   0 -15   5     1035.44     1232.03    690.45 o 
   1 -15   5      308.56      155.31    665.70 o 
   2 -15   5     7140.94     8050.22    955.85 o 
   3 -15   5     6407.64     7818.58    980.27 o 
   4 -15   5      240.62      771.56    743.12 o 
   5 -15   5     4944.14     5191.38   1337.87 o 
   6 -15   5       89.38     -765.88    782.51 o 
   7 -15   5     1024.51      752.15    909.14 o 
   8 -15   5     1206.55     2203.49   1017.60 o 
  -7 -14   5     2044.68     -430.19   1748.29 o 
  -6 -14   5     2486.46     1235.22   2502.51 o 
  -5 -14   5      889.19     -914.17   2894.27 o 
  -4 -14   5      902.17    -1977.49   1977.49 o 
  -3 -14   5     5724.15      602.31   2291.97 o 
  -2 -14   5     1666.07     1567.07   2558.47 o 
  -1 -14   5     5329.90     6657.36   2963.57 o 
   0 -14   5     6867.44     8304.18   1407.16 o 
   1 -14   5     1475.64     3103.31   1540.41 o 
   2 -14   5     3645.45     3632.38    751.34 o 
   3 -14   5     2391.47     2364.08   1297.89 o 
   4 -14   5    11046.95    10249.39   1391.17 o 
   5 -14   5    16157.80    16706.69   1364.52 o 
   6 -14   5      302.58      232.09   1002.07 o 
   7 -14   5      478.57      337.66    813.85 o 
   8 -14   5        7.82      -58.82   1668.34 o 
   9 -14   5      413.53     -143.18    883.34 o 
  -8 -13   5     1209.37      782.20   1559.07 o 
  -7 -13   5     2288.84      208.91   2571.80 o 
  -6 -13   5     1032.45      229.59   2030.79 o 
  -5 -13   5     5632.96     5897.61   4890.42 o 
  -4 -13   5    10416.69     -127.92   2030.79 o 
  -3 -13   5      329.58      349.31    570.60 o 
  -2 -13   5     1132.17     -133.25   2419.89 o 
  -1 -13   5     3345.55     3816.95    659.76 o 
   0 -13   5       27.02     -507.21    507.21 o 
   1 -13   5      967.08     1436.89   1004.73 o 
   2 -13   5      122.05     -146.75    996.74 o 
   3 -13   5        7.79     -671.60    671.60 o 
   4 -13   5    16579.19    16970.93   1239.11 o 
   5 -13   5    15756.36    17404.77   1308.42 o 
   6 -13   5     1033.71     1045.99    719.08 o 
   7 -13   5     5423.57     4802.47   1026.05 o 
   8 -13   5     2340.14     1142.58    916.79 o 
   9 -13   5     4389.10     4384.12   1019.70 o 
  -9 -12   5     1618.80     1840.11    971.82 o 
  -8 -12   5        0.05     -639.84    782.65 o 
  -7 -12   5       99.51      295.81   1020.72 o 
  -6 -12   5      591.18      991.19    713.90 o 
  -5 -12   5    17136.69     3475.26   2100.08 o 
  -3 -12   5     2476.34     1167.83   2177.37 o 
  -2 -12   5    10128.27     9510.57   3227.41 o 
  -1 -12   5     4244.85     4096.14   1260.58 o 
   0 -12   5     5703.90     5924.13    684.54 o 
   1 -12   5     7826.94     7700.69   1348.53 o 
   2 -12   5     1410.35      970.82    529.96 o 
   3 -12   5     6527.62     5590.19   1575.06 o 
   4 -12   5     4332.10     3968.35   1058.04 o 
   5 -12   5     2560.77     1765.78    678.19 o 
   6 -12   5     6159.68     6158.97    869.28 o 
   7 -12   5     8839.24     8380.69   1175.30 o 
   8 -12   5      800.33      585.93    731.16 o 
   9 -12   5      544.33      730.25    782.53 o 
  10 -12   5       14.42      518.44   1132.66 o 
 -10 -11   5      172.34      468.47   1465.79 o 
  -9 -11   5       91.72      827.19    848.41 o 
  -8 -11   5      779.92      184.99    754.04 o 
  -7 -11   5       82.36     -239.18    681.20 o 
  -6 -11   5       14.01     -181.73    616.85 o 
  -5 -11   5    10312.05     9729.32   4101.55 o 
  -4 -11   5      835.38      -53.75   1348.53 o 
  -2 -11   5    19046.15    19819.10    876.47 o 
  -1 -11   5     2192.95     1716.26    388.19 o 
   0 -11   5     2084.86     2155.10    732.90 o 
   1 -11   5       29.25      -91.29    458.39 o 
   2 -11   5    18342.56    18035.30   3054.18 o 
   3 -11   5    19349.27    17408.91   3363.33 o 
   4 -11   5     1432.64     1590.03    585.52 o 
   5 -11   5     5338.52     6379.53   1026.05 o 
   6 -11   5      909.94     1646.66    640.34 o 
   7 -11   5      520.68      746.51   1167.30 o 
   8 -11   5     1750.86     1196.33    741.44 o 
   9 -11   5      418.79      -25.24    753.05 o 
  10 -11   5        2.66      343.13    823.52 o 
 -10 -10   5      620.11     1291.16    886.61 o 
  -9 -10   5      536.97     -548.67    879.48 o 
  -8 -10   5       21.38       85.50    717.93 o 
  -7 -10   5     8637.95     8814.15   2126.73 o 
  -6 -10   5     7880.39     2169.37   1631.03 o 
  -5 -10   5     1476.33     1121.55    547.60 o 
  -4 -10   5      218.26      -88.77    572.99 o 
  -2 -10   5     8801.73     7425.50   1364.23 o 
  -1 -10   5      488.37      192.13    889.42 o 
   0 -10   5     1118.47      922.39    324.07 o 
   1 -10   5      573.87      324.84    714.24 o 
   2 -10   5    42165.04    41355.88   1841.62 o 
   3 -10   5    18074.58    18325.71   1118.65 o 
   4 -10   5     9805.82    10971.38    896.12 o 
   5 -10   5    17954.39    18491.85   1878.88 o 
   6 -10   5     2171.11     2361.13    664.85 o 
   7 -10   5      934.31      351.60    618.68 o 
   8 -10   5     1327.94     1484.50    724.06 o 
   9 -10   5      436.75      531.41    729.23 o 
  10 -10   5     3031.93     1987.56    845.88 o 
  11 -10   5      390.89     1284.57    980.75 o 
 -11  -9   5     2119.67     2381.62    933.74 o 
 -10  -9   5      613.31      738.53   1308.55 o 
  -9  -9   5      192.51      525.89    723.58 o 
  -8  -9   5     2552.25     2794.47    733.22 o 
  -7  -9   5    24108.89    24888.83   3576.53 o 
  -6  -9   5     8291.29     8073.96    812.98 o 
  -5  -9   5    10304.47     8056.62   1692.32 o 
  -4  -9   5     9367.15     7854.15   2060.10 o 
  -3  -9   5      303.31      179.14    312.33 o 
  -2  -9   5     1248.43      998.36    577.53 o 
  -1  -9   5     5570.28     5997.30    759.87 o 
   0  -9   5      105.14     -100.55    242.64 o 
   1  -9   5       37.40      -18.47    215.27 o 
   2  -9   5     8000.41     8352.45    693.10 o 
   3  -9   5     1212.50     1845.78    485.27 o 
   4  -9   5    27607.00    26888.00   1575.06 o 
   5  -9   5    29360.32    28234.63   1444.70 o 
   6  -9   5     1329.89     1024.27    724.90 o 
   7  -9   5      712.90      979.92    604.49 o 
   8  -9   5       76.74      363.49    674.69 o 
   9  -9   5     6795.66     5277.39    904.85 o 
  10  -9   5    12801.81    12952.60   1246.35 o 
  11  -9   5      771.68     2100.08    986.08 o 
 -12  -8   5     1511.39     1513.97    874.32 o 
 -11  -8   5       16.77      541.16   1063.37 o 
 -10  -8   5     3781.04     3084.11    805.42 o 
  -9  -8   5      960.15      312.78   1359.19 o 
  -8  -8   5     1375.70     1109.87    590.69 o 
  -7  -8   5    10744.47     9909.15    888.24 o 
  -6  -8   5        0.91      215.58    466.87 o 
  -5  -8   5    36700.25    34197.97   2486.52 o 
  -4  -8   5    37909.61    34017.50   2902.27 o 
  -3  -8   5      201.24      476.64    201.90 o 
  -2  -8   5      580.74      551.19    213.48 o 
  -1  -8   5        8.72     -184.48    184.48 o 
   0  -8   5    20605.02    20517.61    858.51 o 
   1  -8   5    20952.44    21861.04    903.79 o 
   2  -8   5     2334.05     2122.46    310.00 o 
   3  -8   5      753.84      877.23    283.73 o 
   4  -8   5    14554.32    14116.06    948.12 o 
   5  -8   5     8825.04     8857.58    813.25 o 
   6  -8   5     3776.14     2944.87    645.67 o 
   7  -8   5     3307.20     3490.67    703.38 o 
   8  -8   5     1644.03     1965.27    701.45 o 
   9  -8   5     4868.11     4057.31    811.61 o 
  10  -8   5     2518.70     2094.75    911.46 o 
  11  -8   5     4079.96     4365.40   1082.02 o 
 -12  -7   5       14.65     -740.51    740.51 o 
 -11  -7   5        8.51      127.65    725.54 o 
 -10  -7   5      220.73      885.01    908.79 o 
  -9  -7   5     2051.45     1181.51    658.27 o 
  -8  -7   5     1360.80     2276.34    599.05 o 
  -7  -7   5     3327.08     3770.16    676.93 o 
  -6  -7   5      436.25      831.94    440.91 o 
  -5  -7   5    41209.94    39422.09   1833.87 o 
  -4  -7   5     7139.56     6863.34    598.44 o 
  -3  -7   5    17228.02    16893.25    617.17 o 
  -2  -7   5    22234.65    21934.68   1120.90 o 
  -1  -7   5    16591.49    16474.64   1267.84 o 
   0  -7   5    46850.77    48122.18   2038.78 o 
   1  -7   5     9165.73     8723.85    752.92 o 
   2  -7   5    32258.00    32891.45   1135.68 o 
   3  -7   5    33993.17    35055.78   1202.79 o 
   4  -7   5       95.97      195.17    293.50 o 
   5  -7   5     1155.29      756.88    476.54 o 
   6  -7   5     3651.04     3629.69    640.44 o 
   7  -7   5      895.70      959.09    796.86 o 
   8  -7   5     1321.79     1095.40    667.40 o 
   9  -7   5     1291.62      865.91    684.92 o 
  10  -7   5      132.12      357.12    858.15 o 
  11  -7   5    11441.57     9642.25   1332.54 o 
 -13  -6   5     1657.23     -362.45   1684.33 o 
 -12  -6   5     2005.88     2580.25    821.88 o 
 -11  -6   5     2125.35     3347.28    802.75 o 
 -10  -6   5     2569.28     3149.22    725.99 o 
  -9  -6   5     8947.75     8447.68    861.38 o 
  -8  -6   5     2431.39     2333.20    852.82 o 
  -7  -6   5    12547.59    12720.47   1332.54 o 
  -6  -6   5     3061.59     3146.50    599.64 o 
  -5  -6   5     6867.02     6795.89    796.86 o 
  -4  -6   5      133.31      620.15    305.77 o 
  -3  -6   5    23945.62    23035.42   1351.19 o 
  -2  -6   5     5631.65     5626.56    314.64 o 
  -1  -6   5      373.25      160.76    183.83 o 
   0  -6   5     9241.88     9860.46    476.11 o 
   1  -6   5      763.72      399.58    360.52 o 
   2  -6   5    49101.75    47686.79   1528.54 o 
   3  -6   5    27046.44    26926.15    958.27 o 
   4  -6   5     2018.36     2073.83    276.65 o 
   5  -6   5    10542.79    10022.02    552.46 o 
   6  -6   5     1731.06     2182.01    355.08 o 
   7  -6   5     7259.42     8628.79    849.33 o 
   8  -6   5     5992.68     7035.65    855.86 o 
   9  -6   5     1860.88     1982.82    879.48 o 
  10  -6   5     1122.69     3123.47    991.41 o 
  11  -6   5     2644.21     2350.60   1007.40 o 
 -13  -5   5      135.36     -151.67    717.45 o 
 -12  -5   5     7294.62     7010.21   1689.66 o 
 -11  -5   5     4708.50     5118.64    814.51 o 
 -10  -5   5     1864.13     2704.79    643.90 o 
  -9  -5   5     2012.82     1636.05    553.97 o 
  -8  -5   5     1786.95     2066.92    538.12 o 
  -7  -5   5    40102.45    40700.13   1884.56 o 
  -6  -5   5    22308.53    23748.83   1235.51 o 
  -5  -5   5     7125.01     6043.79   1353.86 o 
  -4  -5   5      737.03      999.99    293.91 o 
  -3  -5   5      932.91     1123.77    267.92 o 
  -2  -5   5      187.67      329.50    142.73 o 
  -1  -5   5     4079.02     4192.31    278.92 o 
   0  -5   5      199.13      134.49    186.79 o 
   1  -5   5      140.51      309.31    189.89 o 
   2  -5   5    53430.27    54470.53   1707.49 o 
   3  -5   5    11073.98    10931.92    518.82 o 
   4  -5   5    32537.80    30833.23   1255.93 o 
   5  -5   5    22280.54    21193.75    853.47 o 
   6  -5   5     6993.80     7028.48    507.11 o 
   7  -5   5     7303.96     7218.00    560.15 o 
   8  -5   5      930.17     1250.82    487.55 o 
   9  -5   5    11967.45    10974.79   1327.21 o 
  10  -5   5    11943.28    11752.99   1423.15 o 
  11  -5   5       13.98     -122.59    943.44 o 
 -13  -4   5        3.91      417.85    728.87 o 
 -12  -4   5     2408.78     2159.78    737.20 o 
 -11  -4   5       97.38      869.83    586.92 o 
 -10  -4   5     1155.76     1849.25    595.54 o 
  -9  -4   5       20.75      182.74    464.24 o 
  -8  -4   5     7917.31     8046.51    967.42 o 
  -7  -4   5    42106.08    41683.86   1892.51 o 
  -6  -4   5     5536.53     5687.09   1068.70 o 
  -5  -4   5    24983.06    23289.40   1130.28 o 
  -4  -4   5    56097.95    56190.52   2328.29 o 
  -3  -4   5     8312.27     8872.07    560.12 o 
  -2  -4   5    17811.31    18469.23    631.27 o 
  -1  -4   5       55.32      -33.58    158.68 o 
   0  -4   5    39052.72    39897.95   2007.20 o 
   1  -4   5    13726.50    14034.27    582.25 o 
   2  -4   5    11820.73    12438.19    541.18 o 
   3  -4   5     3968.81     4218.53    334.88 o 
   4  -4   5    27380.99    25382.86    933.71 o 
   5  -4   5    11713.49    11721.23    615.74 o 
   6  -4   5      744.29      962.57    425.15 o 
   7  -4   5       26.66        5.49    421.35 o 
   8  -4   5     1182.87     1846.42    529.99 o 
   9  -4   5    18142.78    19933.82   1633.69 o 
  10  -4   5     9187.05     9189.19   1375.18 o 
  11  -4   5     1429.15     2153.38   1124.66 o 
 -13  -3   5     1343.72     1997.77    756.25 o 
 -12  -3   5        8.06      410.05    602.05 o 
 -11  -3   5     1129.94     1722.31    606.09 o 
 -10  -3   5     1345.39     1676.41    548.35 o 
  -9  -3   5     3913.78     4078.52    606.93 o 
  -8  -3   5      288.07      453.60    384.20 o 
  -7  -3   5    19098.78    18715.08   1037.79 o 
  -6  -3   5     2146.23     1960.35    354.84 o 
  -5  -3   5    57793.48    57608.20   2394.84 o 
  -4  -3   5    28473.81    28212.21   1261.44 o 
  -3  -3   5     4460.34     4689.35    679.59 o 
  -2  -3   5     2158.71     3019.14    456.58 o 
  -1  -3   5     5087.30     5611.92    470.95 o 
   0  -3   5   131099.33   135918.28   3935.27 o 
   1  -3   5    61635.54    57829.58   2686.64 o 
   2  -3   5    14302.92    13932.38    577.86 o 
   3  -3   5    17158.31    17052.58    675.49 o 
   4  -3   5      679.71     1132.75    267.80 o 
   5  -3   5      500.33      562.97    284.31 o 
   6  -3   5     7966.75     6716.65    582.88 o 
   7  -3   5       27.10      128.51    448.08 o 
   8  -3   5       75.47     -159.05    502.31 o 
   9  -3   5     6180.07     6082.50    777.74 o 
  10  -3   5     1138.67     2571.58   1185.96 o 
 -14  -2   5     9008.56     9389.88   1098.39 o 
 -13  -2   5     2696.68     3769.38    804.40 o 
 -12  -2   5       22.82     -147.16    564.93 o 
 -11  -2   5       24.16     -147.13    504.36 o 
 -10  -2   5     4005.41     4560.37    647.31 o 
  -9  -2   5    31432.43    32784.96   1655.01 o 
  -8  -2   5     3239.15     4214.15    583.65 o 
  -7  -2   5    15170.04    15581.25    910.02 o 
  -6  -2   5      195.68      474.18    268.74 o 
  -5  -2   5     6858.61     7804.49    818.18 o 
  -4  -2   5     2546.05     2973.89    329.33 o 
  -3  -2   5    41071.42    43511.23   1308.38 o 
  -2  -2   5     9960.74    10643.78    419.77 o 
  -1  -2   5    10245.35     9901.36    478.52 o 
   0  -2   5    63532.93    63195.40   2143.09 o 
   1  -2   5      942.48     1100.35    239.81 o 
   2  -2   5    83341.31    76530.69   2605.32 o 
   3  -2   5    31399.96    30878.57   1056.73 o 
   4  -2   5     3064.15     3137.85    334.06 o 
   5  -2   5      984.93     1390.15    301.33 o 
   6  -2   5       44.21     -357.87    400.75 o 
   7  -2   5    10375.20    10054.17    794.59 o 
   8  -2   5     7094.40     6878.42    772.64 o 
   9  -2   5     1469.33      624.38    653.91 o 
  10  -2   5      400.80     1695.76   1106.01 o 
  11  -2   5     3129.45     4072.24   1257.92 o 
 -14  -1   5     7618.08     8110.80   1014.48 o 
 -13  -1   5      292.73      740.83    651.77 o 
 -12  -1   5     1514.42     1139.09    610.30 o 
 -11  -1   5      548.59      715.23    501.13 o 
 -10  -1   5    11137.11    10682.36    986.08 o 
  -9  -1   5    27036.29    26972.79   1391.63 o 
  -8  -1   5       90.62      385.56    327.76 o 
  -7  -1   5    48012.86    48903.38   1515.65 o 
  -6  -1   5    39507.02    40006.95   1250.34 o 
  -5  -1   5       10.81      -38.32    161.99 o 
  -4  -1   5      397.18      709.91    164.81 o 
  -3  -1   5     2841.97     3704.75    241.49 o 
  -2  -1   5     9219.20     9619.19    388.41 o 
  -1  -1   5     3733.03     4262.23    307.11 o 
   0  -1   5    25282.46    25234.38   1327.21 o 
   1  -1   5      988.14     1090.72    245.13 o 
   2  -1   5    44428.39    41826.78   1526.86 o 
   3  -1   5    14839.26    13750.20    738.53 o 
   4  -1   5     3998.37     4375.32    354.53 o 
   5  -1   5     5190.09     5543.50    565.00 o 
   6  -1   5     6580.13     7400.86    683.69 o 
   7  -1   5    19491.16    19483.30   1734.97 o 
   8  -1   5     4679.05     5414.88    736.48 o 
   9  -1   5     6086.67     5826.86   1332.54 o 
  10  -1   5     4750.45     5218.22   1289.90 o 
  11  -1   5        4.30     1380.51   1193.95 o 
 -14   0   5      445.82     1961.50   1327.21 o 
 -13   0   5      152.47     -202.44    561.99 o 
 -12   0   5     3611.62     4640.55    719.58 o 
 -11   0   5      273.08      685.15    480.15 o 
 -10   0   5       66.95      329.68    538.35 o 
  -9   0   5     4117.69     4625.29    560.16 o 
  -8   0   5    12765.03    12117.80    545.48 o 
  -7   0   5    72362.37    72107.26   2165.15 o 
  -6   0   5    22087.18    22909.31    789.67 o 
  -5   0   5     2215.19     2255.65    215.06 o 
  -4   0   5     5744.05     6292.34    331.59 o 
  -3   0   5     5875.51     6203.61    329.00 o 
  -2   0   5    55573.89    53680.61   1614.83 o 
  -1   0   5     7547.13     7412.59    700.92 o 
   0   0   5    25907.96    25142.96    981.20 o 
   1   0   5    10955.93    10423.34    566.47 o 
   2   0   5    15048.71    14600.68   1036.71 o 
   3   0   5       31.86      -16.75    351.79 o 
   4   0   5    12249.63    12393.97    781.89 o 
   5   0   5     4219.23     4053.20    555.84 o 
   6   0   5      775.47     1091.01    554.34 o 
   7   0   5     5452.93     5361.99    721.75 o 
   8   0   5       46.90      121.00    630.89 o 
   9   0   5    14114.92    13525.85   1233.93 o 
  10   0   5     7528.61     6971.84   1428.48 o 
 -14   1   5      788.28      543.68   1247.26 o 
 -13   1   5      528.54      202.55   1034.05 o 
 -12   1   5      756.61      567.40    508.64 o 
 -11   1   5     5436.65     5313.93    668.52 o 
 -10   1   5     1190.36     1408.46    467.37 o 
  -9   1   5     1210.37     1462.94    393.80 o 
  -8   1   5     2643.58     2959.30    300.32 o 
  -7   1   5    25717.08    25753.19    889.46 o 
  -6   1   5      671.11      818.26    197.07 o 
  -5   1   5    41078.80    40324.68   1266.84 o 
  -4   1   5    19004.85    20186.58    702.28 o 
  -3   1   5      990.59      928.25    179.06 o 
  -2   1   5    45046.37    44243.04   1353.57 o 
  -1   1   5     3390.77     3537.67    330.86 o 
   0   1   5    94449.29    89783.54   4610.58 o 
   1   1   5    17598.00    16750.45    792.02 o 
   2   1   5      596.85      630.87    326.00 o 
   3   1   5      783.41     1327.74    413.77 o 
   4   1   5     1087.11     1391.81    453.87 o 
   5   1   5     2980.82     3802.23    587.82 o 
   6   1   5     1372.72     1535.33    574.02 o 
   7   1   5      806.28     1351.79    645.98 o 
   8   1   5      852.92      604.14    719.76 o 
   9   1   5     6805.25     4738.51   1295.23 o 
  10   1   5     1363.81     2659.75   1316.55 o 
 -14   2   5     6026.34     5889.82   1476.45 o 
 -13   2   5     4527.17     4882.42   1343.20 o 
 -12   2   5     4079.81     5138.27   1268.58 o 
 -11   2   5     5856.80     5697.93   1193.95 o 
 -10   2   5     1090.15      952.05    535.68 o 
  -9   2   5    28629.50    28544.68   1021.79 o 
  -8   2   5     4690.37     5668.22    398.90 o 
  -7   2   5     8634.97     8820.51    453.49 o 
  -6   2   5     4006.38     4399.35    320.28 o 
  -5   2   5    17596.79    18177.86    672.11 o 
  -4   2   5      210.90      447.88    182.36 o 
  -3   2   5       37.98       89.44    164.30 o 
  -2   2   5       88.10       86.78    181.79 o 
  -1   2   5    20890.16    20395.75    757.62 o 
   0   2   5    90710.69    89716.91   3057.16 o 
   1   2   5    15203.18    14612.15    777.85 o 
   2   2   5    16948.17    17400.40    901.68 o 
   3   2   5    11290.79    11905.41    793.37 o 
   4   2   5     2062.61     1546.11    879.48 o 
   5   2   5     5714.58     6707.11    742.03 o 
   6   2   5     1005.05     1295.93    635.13 o 
   7   2   5     9772.85     8369.26    909.50 o 
   8   2   5     1657.03     1507.46    794.29 o 
   9   2   5     1270.18     1769.61   1193.95 o 
  10   2   5        9.56     1050.04   1300.56 o 
 -14   3   5     5891.81     4903.74   1380.51 o 
 -13   3   5      636.20      -53.30    932.78 o 
 -12   3   5       22.46      538.35    927.45 o 
 -11   3   5       22.21     -794.19    794.19 o 
 -10   3   5    11149.78    11164.05    789.30 o 
  -9   3   5    39937.09    38356.14   1295.10 o 
  -8   3   5     3208.45     3280.71    326.41 o 
  -7   3   5    15090.02    15485.27    634.01 o 
  -6   3   5    14980.53    15163.56    608.26 o 
  -5   3   5     2163.75     2221.70    281.19 o 
  -4   3   5    20618.32    20662.18    762.06 o 
  -3   3   5     5991.20     6359.37    423.27 o 
  -2   3   5    12603.80    11399.83    567.90 o 
  -1   3   5      516.71      455.03    262.68 o 
   0   3   5    22104.15    20486.49    928.51 o 
   1   3   5     1559.90     1546.28    298.42 o 
   2   3   5    31785.16    29697.17   1312.31 o 
   3   3   5    10431.94    10813.20    796.33 o 
   4   3   5      413.94      434.31    687.59 o 
   5   3   5      872.73      777.85    799.52 o 
   6   3   5     2198.95     1856.19    703.09 o 
   7   3   5    20727.25    23363.75   2806.33 o 
   8   3   5     9676.33     9743.52   1535.08 o 
   9   3   5      810.60     1183.29   1231.27 o 
 -14   4   5      579.63      389.10   1135.32 o 
 -13   4   5     1031.06     2558.47   1098.01 o 
 -12   4   5      940.43      884.81    890.14 o 
 -11   4   5        1.03     -378.44    772.87 o 
 -10   4   5     5395.61     6234.73    617.18 o 
  -9   4   5    16573.80    18410.42    982.06 o 
  -8   4   5     2575.67     2639.28    431.86 o 
  -7   4   5    52117.54    51651.98   1634.31 o 
  -6   4   5    16462.58    16475.58    662.83 o 
  -5   4   5      912.13     1207.90    236.15 o 
  -4   4   5     2360.82     2390.96    308.90 o 
  -3   4   5     8217.23     7877.49    860.47 o 
  -2   4   5    40587.30    37478.34   1315.42 o 
  -1   4   5     5184.91     4842.26    521.96 o 
   0   4   5    17410.47    17045.78   1853.10 o 
   1   4   5     1465.18     1223.27    429.22 o 
   2   4   5     9378.72    10968.52    787.62 o 
   3   4   5       13.11      536.96    497.59 o 
   4   4   5     3381.45     3190.82   1153.98 o 
   5   4   5       27.51      -58.54    631.34 o 
   6   4   5     2768.53     2795.92    785.76 o 
   7   4   5    10895.43    10171.70   1131.51 o 
   8   4   5     1686.17     2585.12   1252.59 o 
   9   4   5     3864.06     3576.53   1369.85 o 
 -14   5   5      140.63     -778.20   1039.38 o 
 -13   5   5      651.47     1620.37   1082.02 o 
 -12   5   5      461.90      421.08    906.13 o 
 -11   5   5     8716.24     8655.72    768.10 o 
 -10   5   5      452.11       75.50    679.59 o 
  -9   5   5     6699.82     6714.82    627.45 o 
  -8   5   5     7513.51     7406.96    638.46 o 
  -7   5   5    22996.29    23889.23   1139.19 o 
  -6   5   5     2338.78     2416.54    474.38 o 
  -5   5   5     4092.98     4888.11    394.47 o 
  -4   5   5      481.19      457.09    286.89 o 
  -3   5   5    18772.38    16682.51   2049.28 o 
  -2   5   5    48619.12    44977.05   1554.34 o 
  -1   5   5       77.05      255.61    368.07 o 
   0   5   5    31350.25    32366.66   1386.98 o 
   1   5   5    13633.21    13319.88    883.36 o 
   2   5   5      439.21      557.72    483.40 o 
   3   5   5     1088.98     1250.64    586.66 o 
   4   5   5     1964.11     1060.75    662.52 o 
   5   5   5     1723.23      758.15   1380.51 o 
   6   5   5      209.74     -898.13    898.13 o 
   7   5   5     1942.80      804.85   1167.30 o 
   8   5   5      211.97      207.88   1257.92 o 
 -13   6   5      479.36     -826.17    922.12 o 
 -12   6   5     7182.00     7440.90   1380.51 o 
 -11   6   5    14810.37    15623.92   1044.21 o 
 -10   6   5      184.36      214.96    441.74 o 
  -9   6   5    15713.12    15470.00    956.19 o 
  -8   6   5      512.89      517.53    435.79 o 
  -7   6   5     1520.49     1403.06    469.35 o 
  -6   6   5     2885.03     3387.13    538.31 o 
  -5   6   5     3056.52     2896.79    512.48 o 
  -4   6   5       37.99      -72.06    311.01 o 
  -3   6   5     1895.55     1592.41    909.89 o 
  -2   6   5    13103.82    13321.95    945.57 o 
  -1   6   5     3457.62     3314.93    512.98 o 
   0   6   5    34032.37    36262.42   1555.50 o 
   1   6   5    10112.00    11299.79    994.07 o 
   2   6   5       21.73     -476.48    476.48 o 
   3   6   5      182.50     -293.33    589.12 o 
   4   6   5     2514.61     2718.83    755.08 o 
   5   6   5     9699.75     4157.52   1444.47 o 
   6   6   5     1205.18      756.88   1145.98 o 
   7   6   5     1925.64     4386.72   1449.80 o 
   8   6   5       95.22     2649.09   1476.45 o 
 -13   7   5      729.00     -341.13   1268.58 o 
 -12   7   5     3719.14     4550.41    723.42 o 
 -11   7   5     4965.31     6170.69    761.65 o 
 -10   7   5     5692.36     5574.94   2108.08 o 
  -9   7   5    28156.79    28776.93   1497.77 o 
  -8   7   5     7840.46     7254.28    964.76 o 
  -7   7   5      872.53     1488.50    517.67 o 
  -6   7   5      843.74     1125.58    512.26 o 
  -5   7   5      317.60      657.55    513.14 o 
  -4   7   5    13245.77    14455.64   1047.37 o 
  -3   7   5      476.03      -16.04    596.77 o 
  -2   7   5     3010.18     2647.61    523.74 o 
  -1   7   5     3075.73     3949.13    935.85 o 
   0   7   5    15197.77    14788.65    983.32 o 
   1   7   5      231.58      178.17    530.40 o 
   2   7   5     5655.20     7646.60    762.74 o 
   3   7   5     2983.66     3579.07    719.61 o 
   4   7   5     3590.07     4913.78    887.59 o 
   5   7   5     5137.98     5832.30   1985.48 o 
   6   7   5        1.36     -543.68   1247.26 o 
   7   7   5     6741.71     8656.17   1716.31 o 
 -13   8   5     1297.63     -410.42   1449.80 o 
 -12   8   5      105.19      446.97    732.90 o 
 -11   8   5      436.45      320.22    895.47 o 
 -10   8   5     7683.46     8594.25   1372.51 o 
  -9   8   5    14956.29    15327.00   1143.29 o 
  -8   8   5      113.53      253.65    549.23 o 
  -7   8   5    11505.87    11942.33   1199.28 o 
  -6   8   5     8771.95     7862.35    821.98 o 
  -5   8   5     9916.42     9508.25    917.45 o 
  -4   8   5    14628.39    15500.78   1134.71 o 
  -3   8   5      893.04     1299.49    895.47 o 
  -2   8   5    19046.24    19059.34   2178.17 o 
  -1   8   5     1673.61     1900.50    563.45 o 
   0   8   5     1483.74     1481.29    606.58 o 
   1   8   5       77.34     -363.68    573.68 o 
   2   8   5     5913.34     7732.02    774.46 o 
   3   8   5        7.51      872.36    714.09 o 
   4   8   5        0.26     -527.49    782.25 o 
   5   8   5      961.65     3336.68   1407.16 o 
   6   8   5     1285.44       79.95   1375.18 o 
 -12   9   5      104.36     1060.92    699.36 o 
 -11   9   5     2857.71     3140.34    740.83 o 
 -10   9   5      505.66      676.93    609.28 o 
  -9   9   5     2515.13     2329.53    946.10 o 
  -8   9   5     2994.09     2137.34    690.51 o 
  -7   9   5    11399.22    12812.27   1064.08 o 
  -6   9   5      950.34     1712.63    666.63 o 
  -5   9   5     1541.50     1768.26    676.22 o 
  -4   9   5     1388.50     1503.73    717.26 o 
  -3   9   5     8730.26     9124.65   1005.20 o 
  -2   9   5    26949.49    28577.78   2662.41 o 
  -1   9   5     2379.08     4498.65   1018.06 o 
   0   9   5     4662.18     5695.98    761.17 o 
   1   9   5      875.76      876.74    661.73 o 
   2   9   5      158.87     1325.70    613.22 o 
   3   9   5     3396.44     5080.17    864.19 o 
   4   9   5      293.22      719.20    840.86 o 
   5   9   5     1049.78      852.82   1364.52 o 
 -11  10   5     9766.93     8712.15   1169.97 o 
 -10  10   5      351.30      118.80    680.90 o 
  -9  10   5     2444.58     2400.00    766.95 o 
  -8  10   5      420.18      792.58    668.50 o 
  -7  10   5      436.32      732.68    701.16 o 
  -6  10   5     1562.29      919.92   1076.69 o 
  -5  10   5      312.84      747.30    732.87 o 
  -4  10   5      479.49      915.84    737.48 o 
  -3  10   5     6012.29     5462.57    949.08 o 
  -2  10   5     8786.77     9407.01   1404.50 o 
  -1  10   5      237.10      858.15    954.10 o 
   0  10   5    10534.03    12413.93   1369.85 o 
   1  10   5     2830.91     5544.06    852.93 o 
   2  10   5      435.34     1926.18    686.41 o 
   3  10   5     1850.75     4246.18    867.02 o 
   4  10   5      315.58     1375.18   1332.54 o 
 -11  11   5     7318.12     6397.49   1604.38 o 
 -10  11   5      525.80     1216.05    782.27 o 
  -9  11   5     9189.24     7648.43    993.98 o 
  -8  11   5     1542.20     2109.00    812.55 o 
  -7  11   5      567.16      674.21    770.02 o 
  -6  11   5     1435.36     1488.01    970.09 o 
  -5  11   5      835.05     1154.41    821.45 o 
  -4  11   5     3609.98     2459.97    897.96 o 
  -3  11   5       13.44      244.86    859.49 o 
  -2  11   5     3002.10     5793.88   1225.94 o 
  -1  11   5      659.87     2169.37   1076.69 o 
   0  11   5     8010.06     9487.67   1359.19 o 
   1  11   5       62.67     1732.30   1066.03 o 
   2  11   5      344.94     1471.12    831.50 o 
   3  11   5        8.01     1481.78   1353.86 o 
 -10  12   5     3589.71     3465.75    912.62 o 
  -9  12   5     9865.19     7884.66   1093.60 o 
  -8  12   5     1104.87     1515.03    848.67 o 
  -7  12   5        3.16      367.03    806.04 o 
  -6  12   5        7.12     -360.73    816.94 o 
  -5  12   5     4933.60     6633.77   1094.40 o 
  -4  12   5    11602.87    12213.62   1310.49 o 
  -3  12   5        4.51      565.00   1066.03 o 
  -2  12   5     4069.49     4743.84   1241.93 o 
  -1  12   5       62.08     2206.68   1119.33 o 
   0  12   5      710.46     1353.86   1082.02 o 
   1  12   5      534.86     4866.43   1252.59 o 
   2  12   5      195.48     1289.90    890.14 o 
  -8  13   5      704.63       43.17    882.18 o 
  -7  13   5     1690.07      984.01    944.34 o 
  -6  13   5      671.96      897.98    997.59 o 
  -5  13   5     3472.34     3494.45   1101.40 o 
  -4  13   5     2506.88     3278.04   1247.26 o 
  -3  13   5     1023.80     2713.05   1273.91 o 
  -2  13   5     9737.38    11987.52   1599.05 o 
  -1  13   5     1504.24     4418.70   1295.23 o 
   0  13   5       20.90      255.85   1124.66 o 
   1 -18   6     1496.26     4248.13   2638.43 o 
  -3 -17   6      977.33    -1844.23   2654.42 o 
  -2 -17   6     1360.82      138.58   2675.74 o 
  -1 -17   6      772.86    -1359.19   2441.21 o 
   0 -17   6      361.09     1177.96   2643.76 o 
   1 -17   6     3733.38     6209.63   2739.70 o 
   2 -17   6     2768.47     3093.36   1012.73 o 
   3 -17   6        9.32      557.58    846.93 o 
   4 -17   6       96.40       50.23    872.27 o 
   5 -17   6      208.37      290.03    927.09 o 
  -5 -16   6       17.94    -2547.81   2547.81 o 
  -4 -16   6      242.95    -2707.72   2707.72 o 
  -3 -16   6     7550.39     6465.48   3166.11 o 
  -2 -16   6     5128.28     4845.11   2968.90 o 
  -1 -16   6     1027.74     1380.51   2563.80 o 
   0 -16   6     2182.39     3171.44   2590.45 o 
   1 -16   6      162.33     1337.98    831.50 o 
   2 -16   6        8.16      727.81    802.19 o 
   3 -16   6     2062.14     3397.17   1108.67 o 
   4 -16   6      222.76     1347.19    956.76 o 
   5 -16   6        3.40     1183.29    879.08 o 
   6 -16   6     4386.28     3943.97   1082.68 o 
  -6 -15   6     1092.61    -1030.14   4258.79 o 
  -5 -15   6      173.76    -2286.64   2286.64 o 
  -4 -15   6     1449.56     -554.34   2601.12 o 
  -3 -15   6     7931.18     2254.66   2803.66 o 
  -2 -15   6     2114.34     -255.85   2681.07 o 
  -1 -15   6     6541.28     8389.66   3150.12 o 
   0 -15   6    11227.32    13928.47   1128.06 o 
   1 -15   6      707.85      817.30    696.50 o 
   2 -15   6      266.67     -663.85    663.85 o 
   3 -15   6      337.63      692.28    725.97 o 
   4 -15   6     3054.52     3096.00    850.51 o 
   5 -15   6     2840.89     2589.17    896.13 o 
   6 -15   6      667.36      416.33    890.14 o 
   7 -15   6     2113.90     1987.22    957.46 o 
   8 -15   6     2869.87     4297.67   1948.17 o 
  -8 -14   6        4.92    -2462.53   2462.53 o 
  -7 -14   6      222.83    -1203.55   2174.70 o 
  -6 -14   6     1204.63      230.71   1769.61 o 
  -5 -14   6      230.96     -340.70   1577.73 o 
  -4 -14   6      475.84    -1332.36   2649.09 o 
  -3 -14   6     3422.25     -453.06   2457.20 o 
  -2 -14   6       11.03     -746.22   2521.16 o 
  -1 -14   6    14588.26    22754.43   4072.24 o 
   0 -14   6    11124.86    15094.20   2478.52 o 
   1 -14   6      132.02      510.41    624.81 o 
   2 -14   6     1116.80     1161.25    676.62 o 
   3 -14   6      495.88     1053.41   1798.93 o 
   4 -14   6    11719.98    12429.12   1122.90 o 
   5 -14   6     7395.57     8058.49   1348.53 o 
   6 -14   6     2005.70     1443.09    836.73 o 
   7 -14   6     3880.27     2871.98    931.17 o 
   8 -14   6       24.51     -946.90   1708.31 o 
  -8 -13   6      261.86      430.04   1058.04 o 
  -7 -13   6      184.51      -62.54    820.42 o 
  -6 -13   6      372.47      399.21    747.20 o 
  -5 -13   6     8107.11     6721.00   5063.65 o 
  -4 -13   6     3269.11     2608.78   3528.56 o 
  -3 -13   6     3409.93     2765.24   2012.13 o 
  -2 -13   6     1547.38     1710.98   2329.28 o 
  -1 -13   6     7839.22     8166.93    792.96 o 
   0 -13   6      437.12      574.39    660.94 o 
   1 -13   6    10611.09    10916.12   1042.05 o 
   2 -13   6     4301.86     4239.26    688.85 o 
   3 -13   6     1110.33      946.75   1244.59 o 
   4 -13   6     6766.99     6231.44    959.43 o 
   5 -13   6      549.78     -320.48    664.51 o 
   6 -13   6    13926.51    13446.40   1223.61 o 
   7 -13   6    12695.16    11807.90   1211.45 o 
   8 -13   6       92.78      474.55    858.48 o 
   9 -13   6      151.26     -559.45    872.16 o 
  -9 -12   6      724.07      328.65    913.52 o 
  -8 -12   6     2551.98     1952.78    970.09 o 
  -7 -12   6     1575.36      338.56   1484.45 o 
  -6 -12   6     2505.75     2228.74   1119.33 o 
  -5 -12   6     6486.68     5459.36   3008.87 o 
  -4 -12   6      307.34     -582.65   1500.44 o 
  -3 -12   6    13679.49     3278.04   2084.09 o 
  -2 -12   6    14980.85    13956.10   2417.22 o 
  -1 -12   6      217.55       29.96    788.86 o 
   0 -12   6      661.56      609.51    463.38 o 
   1 -12   6     3086.37     3987.74    625.26 o 
   2 -12   6      715.51      702.43    545.67 o 
   3 -12   6     2111.16     2219.25    637.17 o 
   4 -12   6      922.86      282.84    611.70 o 
   5 -12   6      125.53       -6.61    622.50 o 
   6 -12   6    16935.50    17405.23   1349.77 o 
   7 -12   6     8265.55     8899.57   1067.81 o 
   8 -12   6     1956.27     1853.09    863.03 o 
   9 -12   6     3975.44     2751.57    936.66 o 
 -10 -11   6      430.29      553.26   2435.88 o 
  -9 -11   6        9.55      467.10    959.43 o 
  -8 -11   6     4340.81     2747.25    845.51 o 
  -7 -11   6      911.34      995.66    839.50 o 
  -6 -11   6       55.32      -19.41    687.59 o 
  -5 -11   6      409.33      -60.09    839.50 o 
  -4 -11   6     3747.32     3319.43   1321.88 o 
  -2 -11   6    13301.53    13010.69    690.41 o 
  -1 -11   6     6951.41     7689.91   1134.11 o 
   0 -11   6    12765.08    11593.66    851.61 o 
   1 -11   6     5182.64     3755.45   1108.67 o 
   2 -11   6    14004.91    12321.91   2092.09 o 
   3 -11   6     5343.01     5274.75    728.44 o 
   4 -11   6     5992.01     7361.46    835.59 o 
   5 -11   6     4586.53     3524.29    722.73 o 
   6 -11   6     2802.88     2998.72    753.58 o 
   7 -11   6      960.83     -432.01    692.92 o 
   8 -11   6     5460.70     5379.48    939.60 o 
   9 -11   6     4460.10     5054.05   2065.43 o 
  10 -11   6      141.87     1220.61   1039.38 o 
 -11 -10   6     1650.38     1799.94   1028.72 o 
 -10 -10   6     1178.78     1183.64    874.92 o 
  -9 -10   6      465.12     1305.56    784.10 o 
  -8 -10   6       22.59      204.70    666.18 o 
  -7 -10   6      342.25     -465.10    577.20 o 
  -6 -10   6     1088.66     1608.11    598.13 o 
  -5 -10   6      554.04      545.97    511.34 o 
  -4 -10   6       49.06      453.75    461.96 o 
  -3 -10   6    16593.77    15121.99   3544.55 o 
  -2 -10   6      209.56      150.27    318.87 o 
  -1 -10   6    34613.85    31805.03   1384.48 o 
   0 -10   6    15821.76    15204.18    750.64 o 
   1 -10   6      875.42      304.88    408.51 o 
   2 -10   6     4959.70     5104.73    724.90 o 
   3 -10   6     1556.01      999.01    549.57 o 
   4 -10   6    24573.37    24458.76   1387.02 o 
   5 -10   6    14226.10    15427.48   1151.10 o 
   6 -10   6     1470.64     1681.60   1151.31 o 
   7 -10   6     3622.85     4114.20   1796.26 o 
   8 -10   6      770.66      485.44    773.80 o 
   9 -10   6       48.67     -585.92   1324.54 o 
  10 -10   6     1697.96     1801.59    986.08 o 
 -11  -9   6       14.40     -840.43   1239.26 o 
 -10  -9   6    10760.56    11180.98   1710.98 o 
  -9  -9   6     4674.91     3851.36    809.05 o 
  -8  -9   6     1081.49     1671.33    657.24 o 
  -7  -9   6     3022.60     3170.09    672.24 o 
  -6  -9   6     1379.51     1573.63    560.93 o 
  -5  -9   6    26470.99    24896.31   2521.16 o 
  -4  -9   6    11927.44    10248.76   1639.02 o 
  -3  -9   6     5299.42     3950.37   1313.88 o 
  -2  -9   6        4.32      -36.42    348.21 o 
  -1  -9   6    18214.03    16735.27   1417.47 o 
   0  -9   6     3805.63     4039.17    353.11 o 
   1  -9   6      598.26      136.40    286.07 o 
   2  -9   6      380.57      568.53    310.65 o 
   3  -9   6     2227.95     3190.83    577.89 o 
   4  -9   6    38287.63    39503.68   1818.08 o 
   5  -9   6    10397.67    10723.31    952.12 o 
   6  -9   6    12101.07    11882.02   1035.20 o 
   7  -9   6    12759.03    12792.39   1121.71 o 
   8  -9   6      855.59     1573.50    725.76 o 
   9  -9   6     1248.19     1225.94    879.48 o 
  10  -9   6      729.00     1241.93    970.09 o 
 -12  -8   6     1346.74     2463.85   1393.84 o 
 -11  -8   6      706.87     1111.81    762.05 o 
 -10  -8   6     9888.41     8954.21   1026.28 o 
  -9  -8   6     1679.05     1801.62   1026.05 o 
  -8  -8   6     1318.34     1209.82    597.74 o 
  -7  -8   6      491.65      804.85    906.13 o 
  -6  -8   6     8432.39     8176.37    777.14 o 
  -5  -8   6    46283.43    43564.32   5231.55 o 
  -4  -8   6     9181.45     8681.33    726.09 o 
  -3  -8   6    25498.22    23874.07    836.57 o 
  -2  -8   6    15443.93    14978.58   1112.05 o 
  -1  -8   6      377.53      362.68    294.27 o 
   0  -8   6     8604.00     9218.19    533.29 o 
   1  -8   6     3057.80     2857.13    400.73 o 
   2  -8   6     3907.93     3904.13    394.99 o 
   3  -8   6      118.13      -28.72    280.79 o 
   4  -8   6     6769.67     6601.30    735.56 o 
   5  -8   6      321.35      737.55    536.84 o 
   6  -8   6    24619.68    24872.57   1418.66 o 
   7  -8   6    15267.95    13255.24   1111.53 o 
   8  -8   6       79.66      109.27    698.30 o 
   9  -8   6       35.25       42.64    820.84 o 
  10  -8   6      515.43     -229.20    906.13 o 
  11  -8   6     6509.73     4999.68   1204.61 o 
 -12  -7   6     3670.60     3828.37   1271.24 o 
 -11  -7   6      285.46      648.23    689.30 o 
 -10  -7   6     1936.29     1745.59    674.16 o 
  -9  -7   6      367.62     1044.77    967.42 o 
  -8  -7   6     6316.79     5611.06    760.92 o 
  -7  -7   6      308.75      647.32    980.75 o 
  -6  -7   6     3180.06     3563.58    547.78 o 
  -5  -7   6    20767.34    20582.53   1140.74 o 
  -4  -7   6     1353.76     1757.72    541.01 o 
  -3  -7   6    70152.72    67224.78   2014.20 o 
  -2  -7   6    28618.24    27753.14   1165.44 o 
  -1  -7   6     1192.18     1669.19    341.92 o 
   0  -7   6      220.06      441.68    250.88 o 
   1  -7   6     2420.03     2832.26    334.72 o 
   2  -7   6    25953.75    26051.87   1147.48 o 
   3  -7   6    20142.26    20699.97    840.26 o 
   4  -7   6     5367.45     6292.79    463.88 o 
   5  -7   6     1549.37     2072.44    333.51 o 
   6  -7   6    10376.21    10773.02   1471.12 o 
   7  -7   6     1291.60      856.61    631.08 o 
   8  -7   6     2782.99     2723.71    900.80 o 
   9  -7   6      562.50      948.77    922.12 o 
  10  -7   6     1306.77     1044.71    975.42 o 
  11  -7   6     3420.65     2323.95   1050.04 o 
 -13  -6   6      964.97     1955.42    811.22 o 
 -12  -6   6    11989.36    11365.02   1356.52 o 
 -11  -6   6     4567.05     4606.94    803.27 o 
 -10  -6   6       48.40      -54.09    572.36 o 
  -9  -6   6      160.49       36.29    530.49 o 
  -8  -6   6       60.83      194.83    480.55 o 
  -7  -6   6    11050.89    11263.22    914.60 o 
  -6  -6   6     1101.98     1266.42    406.13 o 
  -5  -6   6    11460.09    11136.26    778.72 o 
  -4  -6   6     3691.62     3427.18    434.23 o 
  -3  -6   6    49164.96    49856.52   1522.35 o 
  -2  -6   6     3539.22     3864.31    289.41 o 
  -1  -6   6    30497.84    31117.71   1050.01 o 
   0  -6   6    13702.90    14138.31   1152.70 o 
   1  -6   6    20146.72    21382.69   1107.27 o 
   2  -6   6    46850.79    46844.04   1521.61 o 
   3  -6   6     1964.60     2427.88    317.02 o 
   4  -6   6    33146.78    29773.50   1079.62 o 
   5  -6   6    20232.91    18817.95    821.09 o 
   6  -6   6       30.07      453.70    336.98 o 
   7  -6   6        1.22       50.89    403.16 o 
   8  -6   6     1520.91     1204.61    858.15 o 
   9  -6   6      169.47     -565.00    836.83 o 
  10  -6   6      789.39     1359.19   1007.40 o 
  11  -6   6      718.21     -314.48   1055.37 o 
 -13  -5   6     2612.24     1664.46    795.99 o 
 -12  -5   6    13903.17    12247.03   1193.95 o 
 -11  -5   6     1505.65     1486.35    639.31 o 
 -10  -5   6     4622.62     4907.99   1004.73 o 
  -9  -5   6     2629.64     2980.44    617.82 o 
  -8  -5   6     8631.12     9894.31   1151.31 o 
  -7  -5   6    22216.00    21288.99   1181.19 o 
  -6  -5   6     1264.37      999.25    371.47 o 
  -5  -5   6    31056.62    31036.96   3123.47 o 
  -4  -5   6     4685.77     5018.54    650.28 o 
  -3  -5   6     6612.12     7251.15    355.03 o 
  -2  -5   6     2979.98     3363.39    263.61 o 
  -1  -5   6    14680.64    15778.43    609.96 o 
   0  -5   6     1356.36     1424.73    240.19 o 
   1  -5   6       36.96      309.97    214.64 o 
   2  -5   6     8750.79     9454.30    509.68 o 
   3  -5   6     1217.43     1088.55    264.72 o 
   4  -5   6    50981.49    46487.23   1704.28 o 
   5  -5   6    10630.06    10772.63    625.82 o 
   6  -5   6     2695.59     2258.85    684.92 o 
   7  -5   6     2955.98     3127.49    660.94 o 
   8  -5   6     2302.07     1675.03    549.01 o 
   9  -5   6     6606.55     5740.58   1167.30 o 
  10  -5   6     2145.88     3064.84   1114.00 o 
  11  -5   6     1227.44     1193.95   1167.30 o 
 -13  -4   6      195.18      794.15    927.45 o 
 -12  -4   6     3808.43     4069.17    792.62 o 
 -11  -4   6      771.25      757.72    580.11 o 
 -10  -4   6    15947.20    16251.22   1195.86 o 
  -9  -4   6     3876.96     4058.86    623.91 o 
  -8  -4   6     3574.98     3569.67    557.37 o 
  -7  -4   6     4756.80     5514.21    578.50 o 
  -6  -4   6    10357.84    10478.71    741.50 o 
  -5  -4   6    60192.31    58705.60   2469.14 o 
  -4  -4   6    20031.13    18627.24    952.83 o 
  -3  -4   6     5174.00     5495.87    329.27 o 
  -2  -4   6     1603.20     2292.59    349.11 o 
  -1  -4   6      338.90      432.26    180.83 o 
   0  -4   6     7912.17     7937.30    417.21 o 
   1  -4   6     2395.68     2426.95    271.59 o 
   2  -4   6     2906.83     2915.91    294.45 o 
   3  -4   6      169.86      445.18    250.87 o 
   4  -4   6    31728.42    29820.09   1086.16 o 
   5  -4   6     1626.79     1504.12    392.68 o 
   6  -4   6    19608.32    19076.24   1027.04 o 
   7  -4   6    10294.11    10749.66    807.16 o 
   8  -4   6     2642.31     3289.64    643.71 o 
   9  -4   6     4100.58     4033.54    733.65 o 
  10  -4   6       78.40      479.71   1050.04 o 
  11  -4   6     8543.00     8213.77   1471.12 o 
 -14  -3   6     8850.78     8669.17   1077.90 o 
 -13  -3   6     1697.23     1879.44    735.79 o 
 -12  -3   6     2511.38     1720.99    652.69 o 
 -11  -3   6      109.94      182.58    518.87 o 
 -10  -3   6     1714.57     2000.31    573.08 o 
  -9  -3   6      875.56      621.99    448.36 o 
  -8  -3   6      428.61      519.54    455.73 o 
  -7  -3   6        9.19      -85.42    305.77 o 
  -6  -3   6    18445.73    17731.27    969.88 o 
  -5  -3   6    40388.04    38952.31   1881.54 o 
  -4  -3   6     2965.26     4012.68    418.27 o 
  -3  -3   6    49968.55    51556.55   1548.33 o 
  -2  -3   6    53872.42    54518.52   1632.96 o 
  -1  -3   6     9705.91    10273.21    444.74 o 
   0  -3   6    20516.17    21456.14   1065.90 o 
   1  -3   6      113.07       96.98    185.06 o 
   2  -3   6    45987.99    41610.20   1339.89 o 
   3  -3   6     6409.74     6524.17    443.87 o 
   4  -3   6     6771.34     7198.07    561.87 o 
   5  -3   6      398.41      545.45    415.75 o 
   6  -3   6    13918.01    15099.22    962.71 o 
   7  -3   6     1416.99     2023.10    556.86 o 
   8  -3   6      456.73      494.66    586.19 o 
   9  -3   6      152.01     -179.47    667.65 o 
  10  -3   6     1184.97     2689.41    814.88 o 
 -14  -2   6     9766.41     9932.96   1116.16 o 
 -13  -2   6       37.13     1088.79    649.65 o 
 -12  -2   6     7229.32     7024.62    834.78 o 
 -11  -2   6     1172.27      743.19    679.59 o 
 -10  -2   6      475.85      506.00    442.96 o 
  -9  -2   6     3890.55     4442.20    579.50 o 
  -8  -2   6      133.88      181.71    336.00 o 
  -7  -2   6    11720.65    11916.95   1090.02 o 
  -6  -2   6      467.03      567.65    307.52 o 
  -5  -2   6    28693.06    28421.97    925.50 o 
  -4  -2   6     9669.11    10261.00    634.24 o 
  -3  -2   6    86177.59    90142.23   2630.18 o 
  -2  -2   6    11155.55    11324.38    465.54 o 
  -1  -2   6     2763.73     3285.50    311.81 o 
   0  -2   6       93.08      -13.08    206.37 o 
   1  -2   6    15899.17    14956.54    699.94 o 
   2  -2   6    88315.12    83337.55   2857.26 o 
   3  -2   6    19178.30    17788.96    866.47 o 
   4  -2   6    13012.79    12934.61    787.48 o 
   5  -2   6     7519.50     8424.84    708.91 o 
   6  -2   6        6.66      730.37    506.14 o 
   7  -2   6     1772.73     2388.59    595.18 o 
   8  -2   6     2567.46     2567.07    687.77 o 
   9  -2   6      422.07      904.65    718.43 o 
  10  -2   6       57.69     -457.74    771.95 o 
 -14  -1   6     2512.51     2484.37    991.41 o 
 -13  -1   6     4677.20     4611.24   1223.27 o 
 -12  -1   6    17527.71    17783.31   1300.94 o 
 -11  -1   6      724.81      563.42    473.90 o 
 -10  -1   6      350.85      402.93    400.34 o 
  -9  -1   6       62.31      189.55    370.94 o 
  -8  -1   6    18420.82    19963.77   1091.36 o 
  -7  -1   6    48940.36    48762.02   1521.20 o 
  -6  -1   6     2330.31     2671.78    387.27 o 
  -5  -1   6    20189.04    20951.91    735.18 o 
  -4  -1   6     1078.56     1536.93    197.54 o 
  -3  -1   6     9205.81     9462.17    411.22 o 
  -2  -1   6    13755.79    13827.98    531.82 o 
  -1  -1   6    21961.09    22470.87    902.79 o 
   0  -1   6     1041.66      990.66    244.20 o 
   1  -1   6    10286.31     9649.76    663.60 o 
   2  -1   6    34202.10    32515.77   1297.18 o 
   3  -1   6      321.95      643.69    429.08 o 
   4  -1   6    46577.27    42858.20   1703.48 o 
   5  -1   6    16890.29    16668.67   1012.83 o 
   6  -1   6      361.30      252.04    828.84 o 
   7  -1   6     1790.78     2257.22    660.10 o 
   8  -1   6      304.89      314.81    674.36 o 
   9  -1   6     8167.75     8566.47   1002.36 o 
  10  -1   6     2065.17     3294.04   1263.25 o 
 -14   0   6     1881.56     3496.58   1465.79 o 
 -13   0   6     2544.24     2684.61    680.33 o 
 -12   0   6     9889.00     9011.36   1036.72 o 
 -11   0   6       16.10      338.94    456.12 o 
 -10   0   6     1871.60     2210.28    572.99 o 
  -9   0   6     1563.36     1371.66    409.37 o 
  -8   0   6    24278.19    23540.96   1193.08 o 
  -7   0   6    35880.25    35052.41   1155.29 o 
  -6   0   6      166.08      250.47    188.54 o 
  -5   0   6    89079.21    89387.45   2648.04 o 
  -4   0   6    25750.12    26079.56    884.57 o 
  -3   0   6      459.08      521.15    167.58 o 
  -2   0   6     1528.88     1597.27    196.84 o 
  -1   0   6     1147.36     1120.24    335.80 o 
   0   0   6    13530.14    12791.72    657.51 o 
   1   0   6     1689.91     1680.49    501.03 o 
   2   0   6    12146.53    12293.19    757.54 o 
   3   0   6      681.22      619.42    399.16 o 
   4   0   6    30882.95    30856.67   1404.00 o 
   5   0   6     2055.21     1508.91    546.15 o 
   6   0   6     1554.28     2035.15    619.11 o 
   7   0   6     1625.92     2693.40    988.74 o 
   8   0   6     4335.35     3912.01   1055.37 o 
   9   0   6     8630.42     7367.78   1260.58 o 
  10   0   6     1014.80     1364.52   1247.26 o 
 -14   1   6     6653.23     8720.13   1700.32 o 
 -13   1   6      591.78      996.74   1108.67 o 
 -12   1   6       71.13     -446.68    500.86 o 
 -11   1   6      433.58      348.89    454.33 o 
 -10   1   6     2489.56     2890.78    514.45 o 
  -9   1   6      916.25     1108.65    591.65 o 
  -8   1   6      115.16      337.25    225.69 o 
  -7   1   6     6781.82     7277.02    433.11 o 
  -6   1   6    24006.49    23428.42    837.59 o 
  -5   1   6    81741.03    81552.71   2441.89 o 
  -4   1   6    10824.10    11292.76    527.23 o 
  -3   1   6     3760.10     3649.03    294.14 o 
  -2   1   6     2627.24     3171.91    257.15 o 
  -1   1   6    13924.73    14354.11    694.70 o 
   0   1   6    51358.85    52094.64   1885.08 o 
   1   1   6     1284.71      933.74    352.78 o 
   2   1   6    22558.35    21424.44   1043.28 o 
   3   1   6     2937.53     3870.33    631.62 o 
   4   1   6     4872.74     5253.34   1015.39 o 
   5   1   6      266.76      881.19    576.03 o 
   6   1   6     3366.82     4749.36   1777.61 o 
   7   1   6      235.56       60.71    683.97 o 
   8   1   6      546.32      416.46    785.01 o 
   9   1   6     1879.85      687.59   1167.30 o 
  10   1   6      310.78     1103.34   1289.90 o 
 -14   2   6    14367.45    13714.49   1998.81 o 
 -13   2   6      476.04      143.91    970.09 o 
 -12   2   6     1002.17     1487.11   1002.07 o 
 -11   2   6      858.92     1129.99    874.15 o 
 -10   2   6     5069.52     5130.56    595.19 o 
  -9   2   6    11547.56    12234.15    835.80 o 
  -8   2   6      286.85      455.01    246.46 o 
  -7   2   6     4331.86     4833.32    367.12 o 
  -6   2   6     2635.08     2747.28    289.57 o 
  -5   2   6    24702.40    24249.07   1287.00 o 
  -4   2   6     3535.26     4173.54    337.27 o 
  -3   2   6    20858.26    19660.61    869.93 o 
  -2   2   6    12437.53    12251.91    563.10 o 
  -1   2   6     3847.30     4309.61    377.35 o 
   0   2   6    21097.57    20905.64    952.42 o 
   1   2   6     3536.33     3946.83   1135.32 o 
   2   2   6    58083.07    54994.76   2105.67 o 
   3   2   6     8608.07     7880.76    739.63 o 
   4   2   6     1402.60     1958.51    615.87 o 
   5   2   6       45.07      256.42    614.63 o 
   6   2   6      182.01        3.28    675.95 o 
   7   2   6     3250.38     3373.76    858.93 o 
   8   2   6      574.98     1151.78   1361.85 o 
   9   2   6      577.63     -623.63   1204.61 o 
 -14   3   6     5104.15     5356.80   1375.18 o 
 -13   3   6      712.90     1609.71   1044.71 o 
 -12   3   6     8200.82     8666.83   1449.80 o 
 -11   3   6     6198.26     6252.27   1209.94 o 
 -10   3   6     7163.42     7345.18    668.32 o 
  -9   3   6     8341.20     9702.70    571.22 o 
  -8   3   6     5084.17     5522.92    674.86 o 
  -7   3   6    48456.75    49407.57   1937.95 o 
  -6   3   6     2238.03     2443.07    342.54 o 
  -5   3   6     4717.60     5642.49    461.82 o 
  -4   3   6     4089.59     3877.79    506.95 o 
  -3   3   6     9047.89     8610.00    534.67 o 
  -2   3   6     1248.91     1542.32    326.03 o 
  -1   3   6       52.52       85.43    297.71 o 
   0   3   6     1306.12     1063.01    386.57 o 
   1   3   6    15410.75    15134.61   1023.39 o 
   2   3   6    46012.66    45754.54   1854.50 o 
   3   3   6      627.94      470.55    684.92 o 
   4   3   6     7105.75     6694.30    821.70 o 
   5   3   6     4353.26     3760.22    779.39 o 
   6   3   6     1839.67      548.32   1415.16 o 
   7   3   6     3328.61     4024.41    941.04 o 
   8   3   6      214.64     -367.78   1172.63 o 
   9   3   6     4882.27     5596.66   1545.74 o 
 -14   4   6      847.85       79.95   1076.69 o 
 -13   4   6     2340.21     2931.58   1140.65 o 
 -12   4   6     5831.65     5426.10   1225.94 o 
 -11   4   6       21.08     -554.34    772.87 o 
 -10   4   6      298.86      551.28    437.80 o 
  -9   4   6        2.20      111.93    390.36 o 
  -8   4   6    18921.54    19489.85   1289.90 o 
  -7   4   6    42114.48    44152.13   1803.22 o 
  -6   4   6     1013.94      793.33    255.68 o 
  -5   4   6    16397.04    16261.99    846.00 o 
  -4   4   6     9279.96     8572.61    809.93 o 
  -3   4   6     6591.34     6283.35    514.97 o 
  -2   4   6    17058.77    16215.28    801.25 o 
  -1   4   6      403.40      114.80    346.30 o 
   0   4   6    13021.10    13170.38    833.27 o 
   1   4   6      343.95     -102.69    517.02 o 
   2   4   6     8984.40     9720.35    827.92 o 
   3   4   6     2259.02     2016.46    638.60 o 
   4   4   6    14656.21    13197.29   1463.13 o 
   5   4   6     2019.62     1592.93    794.98 o 
   6   4   6      160.44     -538.37   1042.05 o 
   7   4   6      364.70       70.65    972.75 o 
   8   4   6     1666.06     2888.94   1369.85 o 
 -14   5   6     1606.72     1785.60   1177.96 o 
 -13   5   6        0.07       95.94    980.75 o 
 -12   5   6       39.01      127.92    906.13 o 
 -11   5   6     2479.09     2931.61    582.25 o 
 -10   5   6      387.75      326.56    440.34 o 
  -9   5   6      244.10     -127.97    834.17 o 
  -8   5   6     7664.38     8206.64    696.21 o 
  -7   5   6    14806.50    15690.96    912.89 o 
  -6   5   6     9196.15    10105.78    777.47 o 
  -5   5   6    39395.02    38508.41   1552.03 o 
  -4   5   6     8047.29     9201.41    781.91 o 
  -3   5   6      738.23      282.77    432.11 o 
  -2   5   6     2066.04     2216.21    511.59 o 
  -1   5   6    11828.52    11378.23    740.37 o 
   0   5   6    28993.41    28306.98   1318.82 o 
   1   5   6     1613.18     2162.95    551.93 o 
   2   5   6     8849.38    11160.87    907.63 o 
   3   5   6       20.28       45.13    922.12 o 
   4   5   6     1607.36     1088.03   1764.28 o 
   5   5   6      223.08     -476.78    824.75 o 
   6   5   6     1299.92      119.55    923.17 o 
   7   5   6       36.14      900.80   1321.88 o 
   8   5   6     1528.13     3960.30   1519.09 o 
 -13   6   6     1694.65     1044.71   1087.35 o 
 -12   6   6      845.36     1140.65    964.76 o 
 -11   6   6      824.43      897.32    751.55 o 
 -10   6   6     3166.36     2808.01    826.17 o 
  -9   6   6    11958.35    12333.98   1103.34 o 
  -8   6   6     1284.22     1178.58    514.16 o 
  -7   6   6     6415.13     7587.85    743.24 o 
  -6   6   6     9718.55     9871.77   1457.80 o 
  -5   6   6    15458.71    16606.17   1122.50 o 
  -4   6   6        1.06     -470.74    628.56 o 
  -3   6   6     2120.56     2230.11    527.16 o 
  -2   6   6      327.10       -3.36    517.14 o 
  -1   6   6    15815.77    15331.08    996.58 o 
   0   6   6    25408.10    25935.06   1309.74 o 
   1   6   6     1399.26     2403.90    970.09 o 
   2   6   6    14402.22    18069.13   1180.07 o 
   3   6   6     5479.95     5607.82    841.73 o 
   4   6   6      455.39      -62.99   2116.07 o 
   5   6   6     1010.48     1208.19    950.79 o 
   6   6   6       94.41     2872.95   1380.51 o 
   7   6   6     1611.81     3720.45   1519.09 o 
 -13   7   6        5.26      485.04   1343.20 o 
 -12   7   6      539.54      386.63    608.02 o 
 -11   7   6     1087.05      796.94    600.94 o 
 -10   7   6    10707.36    10894.44   1372.51 o 
  -9   7   6    16199.68    18546.19   1734.96 o 
  -8   7   6     1623.53     1852.54    746.22 o 
  -7   7   6    21091.00    21608.87   1290.12 o 
  -6   7   6      106.42      545.18    579.75 o 
  -5   7   6      116.35      533.91    582.35 o 
  -4   7   6     5107.57     5117.47    777.11 o 
  -3   7   6      115.21      638.66    501.73 o 
  -2   7   6      119.04     -311.97    508.27 o 
  -1   7   6     2040.19     1257.50    812.85 o 
   0   7   6     4924.31     5545.62    732.81 o 
   1   7   6     2860.24     4130.87   1119.33 o 
   2   7   6    18888.03    24660.33   1399.38 o 
   3   7   6     2421.77     3808.94    833.05 o 
   4   7   6       10.33     -332.64    824.76 o 
   5   7   6       40.82       13.50   1071.36 o 
   6   7   6     2001.30     1806.92   1481.78 o 
 -12   8   6     1443.00     2496.11    986.08 o 
 -11   8   6      563.86      232.57    927.45 o 
 -10   8   6     4783.33     3868.20    757.66 o 
  -9   8   6     3724.86     3467.11    719.97 o 
  -8   8   6    11406.64    10714.31    969.59 o 
  -7   8   6    24568.29    24657.60   2190.69 o 
  -6   8   6     5029.41     5295.50    801.58 o 
  -5   8   6       95.59     -614.16    614.16 o 
  -4   8   6      212.08      386.17    649.76 o 
  -3   8   6     2086.83     1246.82    716.50 o 
  -2   8   6    10649.87    11038.95   1018.06 o 
  -1   8   6       48.99     -554.60    597.55 o 
   0   8   6     3921.18     4540.21    731.45 o 
   1   8   6     2311.43     2824.98   1119.33 o 
   2   8   6     4796.12     7123.59    867.02 o 
   3   8   6       38.71      -88.86    763.03 o 
   4   8   6     2355.09     1645.48    912.67 o 
   5   8   6      563.60     1439.14   1460.46 o 
 -12   9   6       68.36      640.12    727.13 o 
 -11   9   6     2090.59     1970.96    736.67 o 
 -10   9   6      246.04      193.85    635.01 o 
  -9   9   6      681.69      943.90    679.57 o 
  -8   9   6    10378.47    10190.87   1030.71 o 
  -7   9   6    11173.75    12981.01   2465.20 o 
  -6   9   6      581.38      493.34    704.48 o 
  -5   9   6     5553.53     5646.72    891.75 o 
  -4   9   6     5196.96     4939.79    970.09 o 
  -3   9   6     9782.01    11697.12   1148.56 o 
  -2   9   6     6473.56     8394.99   1231.27 o 
  -1   9   6     1873.36     1279.24    922.12 o 
   0   9   6    11731.54    13257.84   1196.62 o 
   1   9   6      631.61     2467.86   1172.63 o 
   2   9   6      576.68     1488.97    727.56 o 
   3   9   6      446.43      776.78    817.05 o 
   4   9   6      767.84     1100.61   1412.49 o 
 -11  10   6     3445.91     3059.81    815.51 o 
 -10  10   6      944.55      697.03    735.33 o 
  -9  10   6     3976.84     2340.46    818.64 o 
  -8  10   6     1114.28      779.98    762.63 o 
  -7  10   6      672.63     1317.35    811.91 o 
  -6  10   6     2939.08     3773.98    895.78 o 
  -5  10   6     4132.77     3840.40    894.61 o 
  -4  10   6      412.04      -51.34    773.48 o 
  -3  10   6      639.31      218.54    959.43 o 
  -2  10   6      796.18     1300.56   1039.38 o 
  -1  10   6     7385.57     7110.43   1220.61 o 
   0  10   6    15167.81    18783.46   1710.98 o 
   1  10   6       76.60     1289.90   1156.64 o 
   2  10   6     1639.89     3983.26   1527.09 o 
   3  10   6      192.96     2198.19    881.06 o 
 -10  11   6     9091.95     7703.13   1075.31 o 
  -9  11   6     8420.57     8059.37   1257.92 o 
  -8  11   6       13.67      -39.82    786.95 o 
  -7  11   6     1355.79     1214.82    846.62 o 
  -6  11   6      146.36     -245.41   1103.34 o 
  -5  11   6       33.10     -820.01    820.01 o 
  -4  11   6     1578.38     2702.39   1103.34 o 
  -3  11   6       21.31      703.58   1103.34 o 
  -2  11   6      677.09     1034.05   1087.35 o 
  -1  11   6     4239.59     6636.04   1300.56 o 
   0  11   6     3635.11     2910.26   1145.98 o 
   2  11   6     3873.76     4717.19   1114.00 o 
  -9  12   6     4465.31     3427.80   1007.92 o 
  -8  12   6     1672.99     1558.60    956.41 o 
  -7  12   6     6047.35     6224.51   1247.26 o 
  -6  12   6     1320.06     2092.32    990.79 o 
  -5  12   6      746.50      562.00    962.27 o 
  -4  12   6     1057.13     3118.14   1231.27 o 
  -3  12   6     1233.44      586.32   1225.94 o 
  -2  12   6     3648.22     3517.90   1247.26 o 
  -1  12   6      198.62      714.24   1129.99 o 
   0  12   6     1165.45     2180.03   1188.62 o 
  -6  13   6      486.86      494.04   1038.60 o 
  -5  13   6        4.16     2217.34   1263.25 o 
  -4  13   6        6.91      751.55   1284.57 o 
  -3  13   6     4311.70     6364.20   1481.78 o 
  -2  13   6     5801.14     8235.09   1460.46 o 
   0 -18   7      180.58     1918.86   2638.43 o 
   1 -18   7     8638.87    10180.59   3123.47 o 
  -3 -17   7      899.02     -596.98   2840.97 o 
  -2 -17   7      762.89      549.01   2713.05 o 
  -1 -17   7      467.00      234.53   2521.16 o 
   0 -17   7      162.62      170.56   2425.22 o 
   1 -17   7     6279.57     6486.80   2707.72 o 
   2 -17   7     1183.44     2903.55   1172.63 o 
   3 -17   7     2803.63     3325.17    955.38 o 
   4 -17   7     3931.80     5058.27   1057.21 o 
   5 -17   7     1403.18     3181.82   2060.10 o 
  -5 -16   7     1683.38    -2771.68   2771.68 o 
  -4 -16   7      847.45    -2515.83   2515.83 o 
  -3 -16   7     2545.82     3032.86   2990.22 o 
  -1 -16   7     4086.44     6161.66   2984.89 o 
   0 -16   7     1636.98     2670.41   2585.12 o 
   1 -16   7     1049.54     -225.99    709.88 o 
   2 -16   7      137.72     1138.81    796.47 o 
   3 -16   7     4039.47     3743.08    909.22 o 
   4 -16   7     1808.73     2211.21    916.06 o 
   5 -16   7      148.02      747.37   1686.99 o 
   6 -16   7      214.88     -558.90    928.14 o 
  -7 -15   7       85.73    -1959.72   4048.25 o 
  -6 -15   7     6551.33     4381.83   5287.51 o 
  -5 -15   7     2904.75    -2377.25   2377.25 o 
  -4 -15   7       18.96    -2201.35   2510.50 o 
  -3 -15   7      228.29     -202.55   2499.84 o 
  -2 -15   7     1877.86     1002.07   2649.09 o 
  -1 -15   7    13901.80    16976.54   3624.51 o 
   0 -15   7     5615.00     7438.99    938.09 o 
   1 -15   7     2199.39     4338.48    786.04 o 
   2 -15   7     2524.21     2499.41    946.10 o 
   3 -15   7       44.85     1288.22   1465.79 o 
   4 -15   7      498.12      616.11    781.91 o 
   5 -15   7     2288.14     3225.26    942.73 o 
   6 -15   7       34.20     -706.40    882.18 o 
   7 -15   7        3.49      334.66   2140.06 o 
  -8 -14   7     1277.92    -1232.83   1990.81 o 
  -7 -14   7       24.36    -1877.50   2398.57 o 
  -6 -14   7     1969.60     -305.11   3038.19 o 
  -5 -14   7       20.11    -1756.29   1756.29 o 
  -4 -14   7     1255.52      399.39   1628.36 o 
  -3 -14   7      157.86    -2212.01   2212.01 o 
  -2 -14   7     2613.44    -2116.07   2339.94 o 
  -1 -14   7    14421.67    18740.82   3699.13 o 
   0 -14   7      724.97     1167.77    601.85 o 
   1 -14   7    12066.17    13145.93   1072.08 o 
   2 -14   7    12835.38    14317.17   1153.63 o 
   3 -14   7      406.43     -143.07    826.17 o 
   4 -14   7     1002.17     1990.73    807.71 o 
   5 -14   7       21.36     -367.64   1500.44 o 
   6 -14   7     6078.13     6723.52   1085.81 o 
   7 -14   7     2379.14     2664.07    981.41 o 
   8 -14   7     1063.48     1425.83   2361.26 o 
  -9 -13   7       11.42      109.96    963.01 o 
  -8 -13   7     7217.80     7519.07   4290.77 o 
  -7 -13   7     2456.04     2242.74   2379.91 o 
  -6 -13   7       31.68    -1668.82   1769.61 o 
  -5 -13   7     1150.71      223.78   1473.79 o 
  -4 -13   7      982.11      239.86   1481.78 o 
  -3 -13   7     2694.83     1684.39   2283.97 o 
  -2 -13   7      452.50     -367.78   2089.42 o 
  -1 -13   7     6477.09     5769.40    711.04 o 
   0 -13   7       58.42     -507.70    507.70 o 
   1 -13   7    21609.56    22111.85   1327.50 o 
   2 -13   7     7188.55     7576.77    854.63 o 
   3 -13   7      333.45      213.30    630.63 o 
   4 -13   7      791.99      752.60    691.74 o 
   5 -13   7     1210.62     1458.93    788.86 o 
   6 -13   7    14976.33    15012.33   1401.83 o 
   7 -13   7     4277.38     4108.41    988.72 o 
   8 -13   7     3099.24     2869.17   1011.13 o 
   9 -13   7     2803.92     1800.33   1008.63 o 
 -10 -12   7     1069.96     1123.89   1007.62 o 
  -9 -12   7     2624.44     1457.90    988.74 o 
  -8 -12   7    14204.09    16416.49   6580.08 o 
  -7 -12   7     2510.74      929.37   1812.25 o 
  -6 -12   7      392.67      196.50    681.56 o 
  -5 -12   7      256.43     -874.15    874.15 o 
  -4 -12   7     2889.33     1941.75   2430.55 o 
  -3 -12   7    15200.94     4333.42   2180.03 o 
  -2 -12   7     4124.86     2930.92    788.86 o 
  -1 -12   7     9278.13     9123.39    773.27 o 
   0 -12   7     2422.63     1819.86    719.57 o 
   1 -12   7     7716.48     7126.71    758.07 o 
   2 -12   7      191.75      575.55    563.06 o 
   3 -12   7    12363.00    10557.52    978.30 o 
   4 -12   7      927.39      853.24    682.26 o 
   5 -12   7     1483.01     1023.10    721.30 o 
   6 -12   7     6816.87     9275.06   1361.85 o 
   7 -12   7       15.56     -761.05    761.05 o 
   8 -12   7    13490.28    12570.83   1700.32 o 
   9 -12   7     7485.19     7803.35   1380.51 o 
 -10 -11   7      780.93      917.56    897.35 o 
  -9 -11   7      290.77      947.54    818.70 o 
  -8 -11   7     7861.73     6984.87    985.68 o 
  -7 -11   7      784.11     1092.14    722.09 o 
  -6 -11   7     3425.11     3422.10    743.98 o 
  -5 -11   7     2452.16     1569.80    676.93 o 
  -4 -11   7     3609.63     3166.98    621.88 o 
  -3 -11   7    13830.86    13138.06   4066.91 o 
  -2 -11   7      198.62     -477.88    538.14 o 
  -1 -11   7    27270.47    27021.28   1137.59 o 
   0 -11   7    14073.33    13382.91    722.08 o 
   1 -11   7       33.59     -365.06    452.26 o 
   2 -11   7        4.13      122.01    520.23 o 
   3 -11   7      361.83      146.56    591.31 o 
   4 -11   7     1889.00     2594.24    716.99 o 
   5 -11   7     2737.44     2134.59    732.67 o 
   6 -11   7     2017.17     1755.22    800.43 o 
   7 -11   7      269.26     -531.05    744.30 o 
   8 -11   7    11931.12    13682.32   1315.89 o 
   9 -11   7     2846.06     2441.21   1082.02 o 
 -11 -10   7      273.55      315.56    876.02 o 
 -10 -10   7     6140.78     6578.78   1058.69 o 
  -9 -10   7     1282.65     1296.49    858.15 o 
  -8 -10   7      364.41      892.42    695.25 o 
  -7 -10   7       26.95     -389.78    598.77 o 
  -6 -10   7     4557.79     4083.02    703.20 o 
  -5 -10   7      139.16       94.63    495.88 o 
  -4 -10   7      327.09      359.95    628.96 o 
  -3 -10   7      791.51      787.00    557.00 o 
  -2 -10   7     9319.38     9320.82    830.82 o 
  -1 -10   7    45345.02    44553.77   1511.87 o 
   0 -10   7     8477.69     9005.07    560.44 o 
   1 -10   7     9998.69    10483.17    656.47 o 
   2 -10   7    10506.20    10045.48   1297.89 o 
   3 -10   7     5434.60     6021.88    767.74 o 
   4 -10   7    18404.45    20240.26   1296.85 o 
   5 -10   7     1550.85     1028.20    649.19 o 
   6 -10   7     8581.33     9306.90   1236.60 o 
   7 -10   7     3178.62     3501.69   1233.93 o 
   8 -10   7     1874.17     1215.28    927.45 o 
   9 -10   7       24.34      -58.63    938.11 o 
  10 -10   7     3214.83     1487.11   1071.36 o 
 -12  -9   7      243.32    -1748.29   1977.49 o 
 -11  -9   7     3901.34     3969.04   1247.26 o 
 -10  -9   7    14397.36    13724.10   2193.36 o 
  -9  -9   7     1087.43      645.47   1092.68 o 
  -8  -9   7     2381.07     3026.09    860.82 o 
  -7  -9   7      556.40      469.56    564.65 o 
  -6  -9   7      352.34      575.38    507.96 o 
  -5  -9   7     3072.78     2597.50    836.83 o 
  -4  -9   7     2385.32     1853.31    495.97 o 
  -3  -9   7     3948.68     3950.00    546.54 o 
  -2  -9   7      610.84      600.73    272.25 o 
  -1  -9   7    20125.56    19368.77   1011.01 o 
   0  -9   7      969.79      862.69    318.87 o 
   1  -9   7    31416.25    31999.51   1191.60 o 
   2  -9   7    10663.01    10672.10    757.83 o 
   3  -9   7      644.68       64.24    514.74 o 
   4  -9   7     3127.83     2618.08    649.32 o 
   5  -9   7     1905.12     2462.20    689.72 o 
   6  -9   7    28631.02    29929.28   1838.90 o 
   7  -9   7     6791.74     7004.24   1284.57 o 
   8  -9   7     1382.85      895.47    890.14 o 
   9  -9   7     1059.22      746.22    938.11 o 
  10  -9   7      130.63     1193.95   1023.39 o 
 -12  -8   7        5.95      992.17    823.72 o 
 -11  -8   7     3079.13     3548.35    837.19 o 
 -10  -8   7     8586.22     7434.03    955.74 o 
  -9  -8   7      755.96     1332.93    672.88 o 
  -8  -8   7    23113.64    23086.59   3669.81 o 
  -7  -8   7     7704.28     8015.65    814.53 o 
  -6  -8   7     1085.96      718.28    468.58 o 
  -5  -8   7    10966.99    11484.48    872.74 o 
  -4  -8   7     8168.10     8731.15    745.79 o 
  -3  -8   7    54653.78    53086.53   1647.15 o 
  -2  -8   7     8351.04     7934.90    549.58 o 
  -1  -8   7     7474.53     8268.43    497.59 o 
   0  -8   7      148.74     -280.52    280.52 o 
   1  -8   7    11928.02    12659.12    681.40 o 
   2  -8   7      410.28      783.10    450.92 o 
   3  -8   7     1592.50     1677.07    359.52 o 
   4  -8   7      105.48      118.81    391.08 o 
   5  -8   7     5219.62     4601.96   1340.53 o 
   6  -8   7    25806.10    27208.27   1551.14 o 
   7  -8   7     2881.88     2323.95    847.49 o 
   8  -8   7     8940.63     9082.58   1247.26 o 
   9  -8   7     6285.71     5420.77   1177.96 o 
  10  -8   7      585.51      607.64   1002.07 o 
 -13  -7   7      397.80      522.36   1764.28 o 
 -12  -7   7     2887.17     2388.52   1143.32 o 
 -11  -7   7       55.51      534.17    681.39 o 
 -10  -7   7     2280.61     3005.44    732.28 o 
  -9  -7   7     2820.04     3264.05    696.87 o 
  -8  -7   7    14123.07    13854.53   1090.11 o 
  -7  -7   7      510.22     1206.39    505.35 o 
  -6  -7   7     1740.04     1549.91    463.38 o 
  -5  -7   7     1025.63      862.41    404.88 o 
  -4  -7   7    20882.91    20555.30   1110.25 o 
  -3  -7   7    60773.15    60599.44   2253.51 o 
  -2  -7   7     2919.34     3179.55    530.83 o 
  -1  -7   7    36316.66    36770.77   1237.95 o 
   0  -7   7    17519.58    16771.94    732.40 o 
   1  -7   7      106.71      -23.94    289.04 o 
   2  -7   7    11332.53    12070.47    644.25 o 
   3  -7   7     1352.08     1420.67    325.52 o 
   4  -7   7     7259.90     7675.84    546.19 o 
   5  -7   7       52.06     -255.64    311.79 o 
   6  -7   7     6438.12     4962.37    911.46 o 
   7  -7   7       93.41      383.77    788.86 o 
   8  -7   7    14069.12    14151.56   1508.43 o 
   9  -7   7     5358.32     4141.53   1114.00 o 
  10  -7   7        0.86     -671.60   1018.06 o 
 -13  -6   7     4262.32     3248.02    869.37 o 
 -12  -6   7     8904.45     7856.61    972.51 o 
 -11  -6   7       23.36     1020.64    655.47 o 
 -10  -6   7     7255.13     8193.39    922.94 o 
  -9  -6   7      602.97      736.19    537.92 o 
  -8  -6   7     2584.13     1922.71    612.97 o 
  -7  -6   7     1664.25     1519.87    471.72 o 
  -6  -6   7     7940.94     7479.42    673.95 o 
  -5  -6   7      662.32      350.15    501.03 o 
  -4  -6   7     8816.94     9470.09    712.78 o 
  -3  -6   7    24912.02    24383.85    842.15 o 
  -2  -6   7     9734.89     9790.02    495.98 o 
  -1  -6   7    80283.91    83698.38   2528.43 o 
   0  -6   7    20892.80    21475.24    824.65 o 
   1  -6   7      334.36      708.12    362.89 o 
   2  -6   7       14.62      -76.40    255.40 o 
   3  -6   7     5236.80     5313.71    427.56 o 
   4  -6   7    30542.98    29475.02   1105.74 o 
   5  -6   7     5578.43     5836.80    536.14 o 
   6  -6   7     4595.15     4791.60    552.79 o 
   7  -6   7      926.75     1324.15    687.59 o 
   8  -6   7     3215.51     3411.30   1034.05 o 
   9  -6   7      110.39     -932.78    932.78 o 
  10  -6   7     1625.09     1599.05   1108.67 o 
 -13  -5   7     3728.41     5628.70   1247.26 o 
 -12  -5   7     4465.52     3675.09    776.17 o 
 -11  -5   7     4415.07     4839.87    786.08 o 
 -10  -5   7    26422.56    28011.86   1625.93 o 
  -9  -5   7     5098.03     5214.18    691.64 o 
  -8  -5   7       15.74     -195.51    425.57 o 
  -7  -5   7      633.79      687.21    396.05 o 
  -6  -5   7     4634.62     5088.13    783.53 o 
  -5  -5   7    24510.07    25004.25   1258.84 o 
  -4  -5   7      381.02      394.61    328.72 o 
  -3  -5   7    19610.11    20090.51    728.52 o 
  -2  -5   7     7903.65     7950.62    431.47 o 
  -1  -5   7    44455.75    46511.15   1473.83 o 
   0  -5   7      428.94      440.48    228.32 o 
   1  -5   7    25720.42    25485.16    922.91 o 
   2  -5   7     3811.97     3990.09    368.52 o 
   3  -5   7    20668.03    20376.80    833.66 o 
   4  -5   7    28331.78    26554.16   1153.31 o 
   5  -5   7       11.14      501.83    377.56 o 
   6  -5   7    23785.34    23117.48   1615.04 o 
   7  -5   7     9632.77     9267.30    775.54 o 
   8  -5   7        2.43     -493.82    493.82 o 
   9  -5   7      128.92     -964.76    964.76 o 
  10  -5   7      495.33      724.90   1135.32 o 
 -14  -4   7      403.79     1124.66   1460.46 o 
 -13  -4   7       69.47      271.19    655.87 o 
 -12  -4   7      350.16      777.96    623.03 o 
 -11  -4   7     8388.55     7452.88    857.09 o 
 -10  -4   7    21207.86    20863.15   1321.21 o 
  -9  -4   7      698.71      764.88    493.62 o 
  -8  -4   7     7749.79     8319.69    771.55 o 
  -7  -4   7     4020.12     4179.71    895.47 o 
  -6  -4   7    21783.41    22117.91   1146.97 o 
  -5  -4   7    38360.16    37644.58   1709.72 o 
  -4  -4   7       31.91      144.35    189.13 o 
  -3  -4   7    53033.14    52837.70   1678.43 o 
  -2  -4   7     3745.68     4254.90    316.00 o 
  -1  -4   7     3023.08     3493.94    410.20 o 
   0  -4   7     5006.95     5507.15    364.35 o 
   1  -4   7     3453.41     3439.07    316.43 o 
   2  -4   7        0.56      -47.41    231.81 o 
   3  -4   7      101.96      260.24    289.62 o 
   4  -4   7     5891.95     5786.82    539.56 o 
   5  -4   7     2537.77     2624.18    476.42 o 
   6  -4   7    32837.09    31884.98   1437.69 o 
   7  -4   7     3382.92     3096.14    596.48 o 
   8  -4   7     1869.51     2413.29    656.55 o 
   9  -4   7      835.62     1909.41    702.98 o 
  10  -4   7     1856.37      890.14   1204.61 o 
 -14  -3   7     3665.64     3581.46    868.82 o 
 -13  -3   7      149.62     1110.38    727.57 o 
 -12  -3   7     3346.51     3455.87    732.87 o 
 -11  -3   7      373.65      303.73    528.21 o 
 -10  -3   7     4179.11     3683.85    610.19 o 
  -9  -3   7     2859.35     3382.35    564.51 o 
  -8  -3   7    21836.59    22143.66   1213.06 o 
  -7  -3   7     3217.74     2980.19    477.16 o 
  -6  -3   7     6878.15     7435.43    711.58 o 
  -5  -3   7     6274.20     6317.37    392.24 o 
  -4  -3   7    24340.95    24647.36    836.85 o 
  -3  -3   7    61775.04    63360.92   1920.74 o 
  -2  -3   7    13545.44    13679.78    558.48 o 
  -1  -3   7     3947.36     4084.47    297.40 o 
   0  -3   7     1018.13     1336.47    304.36 o 
   1  -3   7      664.35      733.56    268.55 o 
   2  -3   7    18874.29    18532.38    868.75 o 
   3  -3   7      232.65      299.87    331.44 o 
   4  -3   7     3472.25     3237.57    468.73 o 
   5  -3   7      286.62      380.06    422.48 o 
   6  -3   7    13294.49    13985.99   1236.60 o 
   7  -3   7       48.06     -422.56    540.23 o 
   8  -3   7    10210.59    11000.66    983.64 o 
   9  -3   7     2944.59     3752.57    830.22 o 
  10  -3   7     1047.50     2204.04    862.06 o 
 -14  -2   7      516.21      949.72    727.41 o 
 -13  -2   7     7670.80     7261.41    905.87 o 
 -12  -2   7    18920.20    20641.70   1392.05 o 
 -11  -2   7     1520.61     1731.74    581.70 o 
 -10  -2   7     3855.55     3955.79    596.41 o 
  -9  -2   7       34.87      493.86    399.94 o 
  -8  -2   7      269.94      447.93    367.54 o 
  -7  -2   7     4930.39     5998.27    586.69 o 
  -6  -2   7       65.23      333.02    167.12 o 
  -5  -2   7     1748.65     1908.34    234.90 o 
  -4  -2   7    30404.54    30376.38    997.71 o 
  -3  -2   7    32887.88    32389.76   1060.20 o 
  -2  -2   7     1081.20     1084.80    209.89 o 
  -1  -2   7    39819.79    39107.13   1450.76 o 
   0  -2   7    33935.74    33037.82   1782.94 o 
   1  -2   7    13592.88    13000.27    695.31 o 
   2  -2   7     9100.11     8597.55    621.88 o 
   3  -2   7      249.45      155.44    353.46 o 
   4  -2   7    35073.86    33043.56   1423.18 o 
   5  -2   7     2732.15     2544.41    550.53 o 
   6  -2   7     3621.69     3726.43    770.21 o 
   7  -2   7       89.15     -606.25    606.25 o 
   8  -2   7     4254.02     5844.21    866.87 o 
   9  -2   7        5.25       66.92    790.42 o 
  10  -2   7       59.09     1926.46    922.05 o 
 -14  -1   7      102.58       -1.44    660.21 o 
 -13  -1   7    13530.77    13454.81   1417.82 o 
 -12  -1   7    13084.75    12889.01   1361.85 o 
 -11  -1   7      893.33      973.41    509.14 o 
 -10  -1   7     9463.47     9730.34    834.17 o 
  -9  -1   7     1000.58     1286.37    428.41 o 
  -8  -1   7     1924.38     2156.30    436.08 o 
  -7  -1   7     9454.55     9853.65    477.23 o 
  -6  -1   7     1225.46     1472.63    232.68 o 
  -5  -1   7    27522.18    27974.57    947.88 o 
  -4  -1   7     2641.78     3287.24    278.80 o 
  -3  -1   7    13499.73    13340.08    554.82 o 
  -2  -1   7    11242.20    10386.44    473.98 o 
  -1  -1   7    65406.19    63811.45   2239.76 o 
   0  -1   7     3928.81     4168.42    412.69 o 
   1  -1   7       37.46       63.58    314.18 o 
   2  -1   7      587.20      316.55    357.29 o 
   3  -1   7    18054.29    17585.96    974.15 o 
   4  -1   7    48120.66    45335.45   1840.53 o 
   5  -1   7     2105.13     1625.40    571.43 o 
   6  -1   7     6837.70     7353.37    809.85 o 
   7  -1   7     2814.81     1300.20    704.32 o 
   8  -1   7      284.36      -51.29    743.51 o 
   9  -1   7     1741.07      932.38    854.16 o 
 -14   0   7       62.19     -234.53   1050.04 o 
 -13   0   7     2321.40     1967.17    660.94 o 
 -12   0   7     3062.56     3092.82    653.69 o 
 -11   0   7     9298.98     9635.64   1012.73 o 
 -10   0   7    23849.29    22608.95   1273.76 o 
  -9   0   7      326.30      444.01    366.84 o 
  -8   0   7      642.98     1007.98    362.03 o 
  -7   0   7        0.07       13.77    203.09 o 
  -6   0   7    47429.90    45832.85   1461.52 o 
  -5   0   7    54187.71    53932.79   1685.08 o 
  -4   0   7      464.88      456.57    203.40 o 
  -3   0   7    15558.30    14960.59    603.49 o 
  -2   0   7      548.42      458.43    173.02 o 
  -1   0   7     1799.71     1800.83    326.86 o 
   0   0   7    10216.04    10117.94    647.74 o 
   1   0   7     6727.83     6398.75    565.31 o 
   2   0   7       55.43       99.70    386.72 o 
   3   0   7     5745.25     4900.94    674.26 o 
   4   0   7    15870.48    16081.93   1055.32 o 
   5   0   7     1715.80     1514.72    615.20 o 
   6   0   7    21300.05    22906.63   1676.33 o 
   7   0   7     5673.90     5656.94   1207.28 o 
   8   0   7      161.84     -259.28    814.00 o 
   9   0   7      836.18     1876.59    928.03 o 
 -14   1   7     4319.43     4925.06   1433.81 o 
 -13   1   7      408.06      948.77   1060.70 o 
 -12   1   7     2445.51     2073.43   1044.71 o 
 -11   1   7     3191.19     3105.25    579.23 o 
 -10   1   7    10821.79    10925.80    869.54 o 
  -9   1   7      334.99      324.30    358.31 o 
  -8   1   7     2942.38     2972.20    337.55 o 
  -7   1   7     2014.17     2787.68    319.55 o 
  -6   1   7    45408.91    44345.99   1654.80 o 
  -5   1   7    28645.99    28146.02    993.07 o 
  -4   1   7     4467.70     4189.95    347.18 o 
  -3   1   7    67884.60    62515.33   2180.21 o 
  -2   1   7    20336.53    19856.32   1399.17 o 
  -1   1   7       14.25     -286.37    286.37 o 
   0   1   7     1966.08     1946.61    398.66 o 
   1   1   7     2664.31     3283.69    490.03 o 
   2   1   7    19147.30    17882.14   1026.17 o 
   3   1   7        7.20     -128.81    486.63 o 
   4   1   7     4669.85     4686.76    733.10 o 
   5   1   7     1529.93     1794.71    682.22 o 
   6   1   7     9960.21    10661.09   1025.20 o 
   7   1   7      287.60      372.44    803.28 o 
   8   1   7      540.52      320.27    885.43 o 
   9   1   7      621.68     1257.92   1300.56 o 
 -14   2   7     3347.59     2963.57   1279.24 o 
 -13   2   7     2909.35     1497.77   1098.01 o 
 -12   2   7    13495.31    13698.50   1822.91 o 
 -11   2   7      543.79     1098.01    906.13 o 
 -10   2   7       92.15      103.25    388.74 o 
  -9   2   7     1828.88     1956.43    360.63 o 
  -8   2   7       66.11      352.09    263.02 o 
  -7   2   7     1419.21     1612.43    297.55 o 
  -6   2   7     1612.56     2020.57    320.47 o 
  -5   2   7     2266.40     2509.32    310.24 o 
  -4   2   7    18887.69    17590.35   1006.12 o 
  -3   2   7    69005.70    63173.32   2673.07 o 
  -2   2   7     2412.44     2829.30    354.46 o 
  -1   2   7     5097.45     5689.04    644.95 o 
   0   2   7      733.39      264.62    380.20 o 
   1   2   7    17885.39    17386.68   1001.79 o 
   2   2   7    31436.61    29377.10   1393.00 o 
   3   2   7      250.93     -475.60    535.32 o 
   4   2   7     9901.98     9993.28    929.09 o 
   5   2   7     1286.20      674.73    719.35 o 
   6   2   7     1436.75     1418.53    823.10 o 
   7   2   7      433.04       28.09   1476.45 o 
   8   2   7      743.82      294.19    945.40 o 
 -14   3   7      241.03     1876.21   1145.98 o 
 -13   3   7    11182.59    10249.89   1593.72 o 
 -12   3   7    19880.47    20968.83   2100.08 o 
 -11   3   7       47.87       31.98    831.50 o 
 -10   3   7     1223.42      943.44    794.19 o 
  -9   3   7     1075.49     1994.04    514.36 o 
  -8   3   7    14552.03    14835.17    693.14 o 
  -7   3   7    14729.24    14054.10    676.70 o 
  -6   3   7      209.76      308.45    259.16 o 
  -5   3   7     8376.06     8379.30    504.61 o 
  -4   3   7     2113.51     2371.78    359.25 o 
  -3   3   7    12369.63    11592.01    660.39 o 
  -2   3   7     7557.64     7869.37    566.11 o 
  -1   3   7    10720.54    12291.78    811.84 o 
   0   3   7     2958.14     3230.71    508.31 o 
   1   3   7     8013.41     8975.60    753.68 o 
   2   3   7     7116.29     7691.75    774.52 o 
   3   3   7     5406.95     5274.44    980.75 o 
   4   3   7    25211.41    24324.73   1676.33 o 
   5   3   7     2808.12     2098.54   1183.29 o 
   6   3   7      669.49      -12.90    850.89 o 
   7   3   7       13.51     -305.58   2483.85 o 
   8   3   7      493.20     2371.92   1385.84 o 
 -14   4   7      114.36     -314.48   1066.03 o 
 -13   4   7     6644.05     7408.91   1439.14 o 
 -12   4   7     5553.66     5751.24   1236.60 o 
 -11   4   7     2813.50     3795.07   1034.05 o 
 -10   4   7     7358.83     9042.07    769.72 o 
  -9   4   7     6322.88     6287.68    650.59 o 
  -8   4   7    12455.12    12660.00    848.76 o 
  -7   4   7     4901.33     5506.05    574.49 o 
  -6   4   7    11798.70    12731.64    674.15 o 
  -5   4   7    45354.45    40647.82   3255.13 o 
  -4   4   7     2535.84     2057.63    410.09 o 
  -3   4   7     3303.57     3539.04    527.70 o 
  -2   4   7     3737.80     3909.31    497.81 o 
  -1   4   7     1356.96     1195.45    490.37 o 
   0   4   7     3718.05     4200.16    906.13 o 
   1   4   7      585.21     1282.54    542.42 o 
   2   4   7     1184.30      881.89    860.82 o 
   3   4   7     8900.20     9968.99    969.85 o 
   4   4   7    15661.33    17090.61   3973.63 o 
   5   4   7        2.58     -391.67    800.28 o 
   6   4   7     3925.78     2453.90   1148.65 o 
   7   4   7     1025.02      627.07   1137.99 o 
 -13   5   7      405.64      -74.62    991.41 o 
 -12   5   7      498.72       37.31    890.14 o 
 -11   5   7     2766.31     4083.14    748.89 o 
 -10   5   7     3027.21     3531.51    604.64 o 
  -9   5   7       70.86      123.02    423.45 o 
  -8   5   7      960.08      354.18    436.42 o 
  -7   5   7      245.95      579.64    487.65 o 
  -6   5   7    19908.76    19874.32   1157.91 o 
  -5   5   7    39011.89    36975.97   1713.47 o 
  -4   5   7      161.26       11.19    399.05 o 
  -3   5   7    11119.75    10397.28    750.39 o 
  -2   5   7     3558.08     4099.47    855.49 o 
  -1   5   7     9510.26     9589.29    811.84 o 
   0   5   7     9254.70    10679.32    932.78 o 
   1   5   7      815.06     1241.31    844.83 o 
   2   5   7     6538.97     8020.08    871.15 o 
   3   5   7       13.19     -270.40    717.81 o 
   4   5   7     3789.67     4368.10   1050.04 o 
   5   5   7     2198.51      295.87   1865.55 o 
   6   5   7     4684.69     4659.52   1934.85 o 
   7   5   7      160.06      -85.28   1396.50 o 
 -13   6   7      748.86      373.11   1060.70 o 
 -12   6   7     1797.94      623.63   1012.73 o 
 -11   6   7       34.35      690.43    540.00 o 
 -10   6   7      473.44      -79.95    660.94 o 
  -9   6   7     3597.47     4548.90    697.96 o 
  -8   6   7        7.40      -73.16    505.81 o 
  -7   6   7     1222.54     1206.51    565.64 o 
  -6   6   7     9843.28     9704.66    892.78 o 
  -5   6   7     7166.34     7907.26    838.98 o 
  -4   6   7    11149.02    12277.14   1016.84 o 
  -3   6   7    21045.45    18570.49   2113.09 o 
  -2   6   7     2583.24     2227.44    850.16 o 
  -1   6   7     1051.49      306.75    930.11 o 
   0   6   7      645.49      870.92    603.77 o 
   1   6   7     9660.78    12611.00    954.02 o 
   2   6   7    15966.77    20255.61   1953.50 o 
   3   6   7      184.81     -405.85    935.44 o 
   4   6   7     2990.86     3176.00    999.40 o 
   5   6   7        3.43     -193.56   1006.47 o 
   6   6   7      157.45     1300.56   1471.12 o 
 -13   7   7     5180.18     7366.27   1961.50 o 
 -12   7   7     8914.83     7081.80    906.73 o 
 -11   7   7     1450.90     1751.88    650.46 o 
 -10   7   7     2166.20     2181.53    673.10 o 
  -9   7   7      667.21     1093.46    634.09 o 
  -8   7   7     7820.43     7703.43    869.16 o 
  -7   7   7    11232.84    12372.10   1049.14 o 
  -6   7   7     1495.89     1905.62    680.12 o 
  -5   7   7     4769.72     4576.17    781.32 o 
  -4   7   7     9066.50     8305.85    943.56 o 
  -3   7   7     5169.07     5264.88   1481.78 o 
  -2   7   7      616.59      678.88    621.33 o 
  -1   7   7      434.45     1105.34    633.65 o 
   0   7   7      295.38     1220.51    645.71 o 
   1   7   7     9886.29    14432.08   1045.55 o 
   2   7   7     9188.12    13754.09   1118.42 o 
   3   7   7     1321.24     1925.81   2161.38 o 
   4   7   7     6999.80     8915.80   2974.23 o 
   5   7   7     1295.68     1312.45   1503.10 o 
 -12   8   7     3489.85     3486.83    803.27 o 
 -11   8   7      229.96      139.59    671.35 o 
 -10   8   7      315.96      612.81    683.33 o 
  -9   8   7     1430.90     1496.90    701.39 o 
  -8   8   7    12711.59    13653.56   1165.50 o 
  -7   8   7    12383.87    12305.40   1118.10 o 
  -6   8   7     4624.18     5012.79    858.58 o 
  -5   8   7    14297.63    14028.69   1841.57 o 
  -4   8   7      275.30      309.69    715.88 o 
  -3   8   7       52.70     -703.58    836.83 o 
  -2   8   7     4137.89     4066.91   1002.07 o 
  -1   8   7      148.96      698.44    673.07 o 
   0   8   7      325.55      475.02    697.50 o 
   1   8   7     1259.85     1495.99    719.57 o 
   2   8   7     1992.96     3335.50    812.99 o 
   3   8   7     2911.60     5254.72    983.51 o 
   4   8   7     6150.49     7472.66   1158.74 o 
 -11   9   7     1907.22     2088.79    780.01 o 
 -10   9   7      415.38      568.23   1305.89 o 
  -9   9   7      266.47      922.85    762.51 o 
  -8   9   7     6092.26     5628.28    953.07 o 
  -7   9   7      767.67     1835.08    797.33 o 
  -6   9   7    12046.35    12863.77   1219.99 o 
  -5   9   7    16477.71    17192.47   1449.80 o 
  -4   9   7     2086.86     1769.61    991.41 o 
  -3   9   7       15.53       79.95    948.77 o 
  -2   9   7        4.25       85.28    911.46 o 
  -1   9   7     3487.90     4194.83   1098.01 o 
   0   9   7     6267.32     7176.52   1697.65 o 
   1   9   7      141.58      389.47    658.64 o 
   2   9   7     1685.31     2863.73    825.81 o 
   3   9   7      816.01     2616.28    918.01 o 
 -11  10   7      276.56      468.45    767.60 o 
 -10  10   7      802.73      654.20    786.95 o 
  -9  10   7     1733.38     2178.19    850.16 o 
  -8  10   7      365.52     1067.57    818.43 o 
  -7  10   7      437.71      451.64    798.49 o 
  -6  10   7     8969.06     7787.60   1122.00 o 
  -5  10   7     5647.93     6262.93   1247.26 o 
  -4  10   7     1363.57     1497.77   1066.03 o 
  -3  10   7     2411.47     1316.55   1055.37 o 
  -2  10   7     1999.28      714.24   1050.04 o 
  -1  10   7     7543.60     7931.27   1300.56 o 
   0  10   7     1982.13     2782.34   1204.61 o 
   1  10   7     2078.70     2927.96    793.88 o 
   2  10   7     5357.50     8377.02   1034.10 o 
  -9  11   7     2299.57     4191.09   1003.76 o 
  -8  11   7     2282.57     2734.67    960.68 o 
  -7  11   7     2909.50     2382.08    953.88 o 
  -6  11   7      632.10      553.29   1311.22 o 
  -5  11   7      224.72     1929.52   1108.67 o 
  -4  11   7     2529.96     2307.96   1209.94 o 
  -3  11   7      661.37     1092.68   1140.65 o 
  -2  11   7       91.44     1028.72   1140.65 o 
  -1  11   7      571.08      122.59   1124.66 o 
   0  11   7      173.76     1753.62   1209.94 o 
   1  11   7     5043.33     5756.57   1119.33 o 
  -7  12   7     6440.19     7191.25   1208.88 o 
  -6  12   7      114.58      239.86   1167.30 o 
  -5  12   7      658.95      730.23   1215.28 o 
  -4  12   7       70.17    -1172.63   1172.63 o 
  -3  12   7      652.59     1545.74   1225.94 o 
  -2  12   7     1013.66     2339.94   1247.26 o 
   0 -18   8     1008.28     -692.92   2382.58 o 
   1 -18   8     6431.53     9812.81   2979.56 o 
  -4 -17   8      572.89      799.52   3139.46 o 
  -3 -17   8      155.95     -996.74   2777.01 o 
  -2 -17   8     1445.78     1652.35   2702.39 o 
  -1 -17   8      307.74     1316.55   2451.87 o 
   0 -17   8      317.68      751.55   2414.56 o 
   1 -17   8      931.80     -639.62   2297.30 o 
   2 -17   8      770.92     1052.11   1148.65 o 
   3 -17   8    11566.08    12912.44   1275.50 o 
   4 -17   8     4479.17     4664.85   1276.57 o 
  -6 -16   8     7604.05    -2894.27   2894.27 o 
  -5 -16   8     1617.48    -2888.94   2888.94 o 
  -4 -16   8      371.84    -1982.82   2755.69 o 
  -3 -16   8      113.21     -138.58   2558.47 o 
  -2 -16   8       57.59    -2425.22   2425.22 o 
  -1 -16   8     2934.55     2622.44   2601.12 o 
   0 -16   8      988.96     2920.92   2553.14 o 
   1 -16   8     1277.69     1308.83    964.76 o 
   2 -16   8      118.14      530.82    797.90 o 
   3 -16   8     7949.04     6761.12   1151.31 o 
   4 -16   8      199.12      667.74    866.50 o 
   5 -16   8     4097.91     4810.85   1105.09 o 
   6 -16   8     2351.61     3506.71   1281.90 o 
  -7 -15   8     1511.35     -162.71   4653.22 o 
  -6 -15   8     7960.87     8255.52   5753.90 o 
  -5 -15   8      163.52    -2585.12   2585.12 o 
  -4 -15   8     4884.34    -2473.19   2473.19 o 
  -3 -15   8     1832.32     -884.81   2494.51 o 
  -2 -15   8     1991.90     1694.99   2558.47 o 
  -1 -15   8     4888.08     8517.59   3086.16 o 
   0 -15   8       33.48      826.17   2275.98 o 
   1 -15   8     8594.70     9157.25   1878.88 o 
   2 -15   8     1838.12     3217.02    796.85 o 
   3 -15   8     1159.86      695.45    809.45 o 
   4 -15   8       14.43      194.57    895.47 o 
   5 -15   8     2909.22     3191.48    993.71 o 
   6 -15   8      442.54      107.56    946.30 o 
   7 -15   8       95.52     -490.04   1910.86 o 
  -8 -14   8     1750.42      426.91   3946.98 o 
  -7 -14   8      136.44     -802.91   2076.09 o 
  -6 -14   8     2304.77     1637.86   1950.84 o 
  -5 -14   8      829.23     -676.38   3712.45 o 
  -4 -14   8    10649.84     4749.17   2739.70 o 
  -3 -14   8     2214.34     -660.94   2265.32 o 
  -2 -14   8       99.82       21.32   2435.88 o 
  -1 -14   8      263.93     -682.26   2286.64 o 
   0 -14   8     4726.20     3947.62   1990.81 o 
   1 -14   8    21192.47    25093.03   4578.60 o 
   2 -14   8     3842.76     5033.77    848.88 o 
   3 -14   8     3451.07     3702.25   1212.61 o 
   4 -14   8     1657.81     1346.40    830.09 o 
   5 -14   8       16.72     -179.22    849.08 o 
   6 -14   8     1754.82     2038.85   1401.83 o 
   7 -14   8     1023.91      877.42   1620.37 o 
  -9 -13   8     1952.79     1831.88   1010.44 o 
  -8 -13   8     9673.84     9721.54   5135.60 o 
  -7 -13   8      594.33      699.54   1247.26 o 
  -6 -13   8     2572.06     2363.09   1217.94 o 
  -5 -13   8        0.69      215.33   1673.67 o 
  -4 -13   8     1360.05     1576.05   1644.35 o 
  -3 -13   8      712.16      299.90   1209.94 o 
  -2 -13   8     1716.14     -879.48   1998.81 o 
  -1 -13   8        1.42       87.83    531.66 o 
   0 -13   8     4841.90     5007.73    697.23 o 
   1 -13   8    19053.79    19703.42   1301.72 o 
   2 -13   8       73.26      218.58    627.04 o 
   3 -13   8    14815.96    15251.82   1423.15 o 
   4 -13   8     9721.97    11041.90   1141.08 o 
   5 -13   8      521.74     1000.60    828.54 o 
   6 -13   8      940.36      830.38    881.82 o 
   7 -13   8       47.08      254.33    894.63 o 
   8 -13   8     7419.52     5068.98   1316.55 o 
 -10 -12   8      353.81     -354.86    986.08 o 
  -9 -12   8     4699.07     4544.39   1022.23 o 
  -8 -12   8     8770.98     9177.94   2910.26 o 
  -7 -12   8      712.89      906.78    792.68 o 
  -6 -12   8    15487.07    16776.80   6827.93 o 
  -5 -12   8     3604.91     3284.04   1377.84 o 
  -4 -12   8       81.95     -779.08   1364.52 o 
  -3 -12   8     4195.37     3525.37    810.18 o 
  -2 -12   8       87.03     -502.26    502.26 o 
  -1 -12   8     8045.65     8341.86    584.74 o 
   0 -12   8      156.45     -388.61    650.28 o 
   1 -12   8     8788.31     8388.14    843.22 o 
   2 -12   8      532.80     1073.11    633.44 o 
   3 -12   8    21362.83    21559.52   1431.17 o 
   4 -12   8     2854.88     2809.34    815.42 o 
   5 -12   8      583.34     -623.13   1159.31 o 
   6 -12   8      266.50      274.50    815.39 o 
   7 -12   8     2559.91     2544.47   1132.66 o 
   8 -12   8    12875.55    13362.70   1599.05 o 
   9 -12   8     1536.64     1055.37   1135.32 o 
 -10 -11   8      188.62     1369.66   1479.12 o 
  -9 -11   8      433.02      551.66    824.13 o 
  -8 -11   8     1394.37     1050.21    798.72 o 
  -7 -11   8     7274.27     7156.90   1665.67 o 
  -6 -11   8    27260.92    24930.49   4997.02 o 
  -5 -11   8      771.99      330.17    554.55 o 
  -4 -11   8      326.56      749.62    555.61 o 
  -3 -11   8      464.71      -31.75    543.68 o 
  -2 -11   8     8956.58     9411.89    596.02 o 
  -1 -11   8    23082.85    23488.93    969.01 o 
   0 -11   8     1299.52     1381.74    375.77 o 
   1 -11   8    12288.89    12093.01   1018.06 o 
   2 -11   8     2847.84     3034.98   1252.59 o 
   3 -11   8     3718.75     3748.50    739.22 o 
   4 -11   8     1431.85     2326.60    744.24 o 
   5 -11   8     8129.39     8909.76   1021.79 o 
   6 -11   8       73.07     -174.41    742.53 o 
   7 -11   8      851.18      117.26    911.46 o 
   8 -11   8     6150.83     5932.46   1236.60 o 
   9 -11   8      257.88      293.16   1092.68 o 
 -11 -10   8     1264.87     2099.32    899.60 o 
 -10 -10   8     4691.15     6241.17   1018.86 o 
  -9 -10   8       28.03      -10.13    747.78 o 
  -8 -10   8     1779.25     1264.08    739.06 o 
  -7 -10   8      509.38      686.70    642.80 o 
  -6 -10   8    12054.22    10745.38    967.14 o 
  -5 -10   8     1102.13     1067.99    548.47 o 
  -4 -10   8     4360.34     3893.92    628.21 o 
  -3 -10   8     1411.89      906.04    494.69 o 
  -2 -10   8     8730.66     9091.32    615.15 o 
  -1 -10   8    15116.05    14629.30    917.29 o 
   0 -10   8     2843.03     3140.84    439.01 o 
   1 -10   8    36532.30    37336.68   1398.12 o 
   2 -10   8    11534.78    11868.50    983.24 o 
   3 -10   8       21.52     -427.72    592.64 o 
   4 -10   8      456.97      521.98    665.03 o 
   5 -10   8       71.66       -1.57    704.73 o 
   6 -10   8     4730.42     3873.48    876.87 o 
   7 -10   8      916.90     1391.17    943.44 o 
   8 -10   8     1795.05     2121.40   1034.05 o 
   9 -10   8      416.78      -79.95    970.09 o 
 -12  -9   8     2265.62     2141.29    924.32 o 
 -11  -9   8     3305.04     2538.69    862.79 o 
 -10  -9   8     5334.83     4615.87    869.28 o 
  -9  -9   8     1744.76     2732.43    753.38 o 
  -8  -9   8    16557.23    17064.68   1330.73 o 
  -7  -9   8      851.67     1490.85    593.33 o 
  -6  -9   8      496.68      878.01    999.40 o 
  -5  -9   8      589.41      962.83    504.66 o 
  -4  -9   8      445.98      345.16    476.26 o 
  -3  -9   8       43.81      608.52    435.69 o 
  -2  -9   8      477.87      888.96    356.83 o 
  -1  -9   8      667.44      912.25    339.98 o 
   0  -9   8    13482.94    14479.52    759.94 o 
   1  -9   8    49029.17    51607.46   1753.35 o 
   2  -9   8     3619.29     4557.22    497.39 o 
   3  -9   8    11296.38    13294.62    767.48 o 
   4  -9   8     4613.50     4676.14    788.53 o 
   5  -9   8     6752.21     7318.01    912.75 o 
   6  -9   8    14027.35    13336.05   1364.52 o 
   7  -9   8       87.57      175.90    836.83 o 
   8  -9   8     7987.47     7739.38   1263.25 o 
   9  -9   8     1645.56      644.95   1018.06 o 
 -12  -8   8      289.98      590.87    754.82 o 
 -11  -8   8      676.79     1118.00    732.74 o 
 -10  -8   8      402.50     -449.86    655.47 o 
  -9  -8   8    10810.02    10226.18    996.32 o 
  -8  -8   8    28157.03    28154.95   1694.99 o 
  -7  -8   8       41.80      456.73    485.24 o 
  -6  -8   8     3645.60     3347.12    598.32 o 
  -5  -8   8      588.48     1088.70    465.26 o 
  -4  -8   8     3488.17     4229.12    581.96 o 
  -3  -8   8    13178.16    13502.75    714.24 o 
  -2  -8   8     1389.44     1814.33    310.11 o 
  -1  -8   8     7197.41     7494.68    499.77 o 
   0  -8   8      459.69      834.98    522.20 o 
   1  -8   8    18646.96    17861.86    831.47 o 
   2  -8   8     4769.35     5388.28    493.28 o 
   3  -8   8    18158.09    18879.37    896.85 o 
   4  -8   8     4130.86     4905.65    498.47 o 
   5  -8   8      815.94     1913.53    778.20 o 
   6  -8   8     2132.34     3384.65    911.46 o 
   7  -8   8     3404.63     3907.00   1028.72 o 
   8  -8   8    19422.66    18911.38   1726.97 o 
   9  -8   8     2963.03     2435.88   1108.67 o 
  10  -8   8     1014.38      373.11   1161.97 o 
 -13  -7   8      225.88      175.44    737.20 o 
 -12  -7   8     1962.47     2341.14    802.34 o 
 -11  -7   8       36.09      208.73    665.45 o 
 -10  -7   8      258.59      179.06    625.86 o 
  -9  -7   8     6899.46     6093.82    804.34 o 
  -8  -7   8    11821.29    11768.11   1007.12 o 
  -7  -7   8     5961.33     6644.00    734.89 o 
  -6  -7   8    33634.15    33986.13   1685.86 o 
  -5  -7   8     9013.40     8795.10    751.18 o 
  -4  -7   8     4228.20     3617.72    523.73 o 
  -3  -7   8    11028.02    10845.36    518.17 o 
  -2  -7   8    13812.01    14305.06    637.27 o 
  -1  -7   8    72427.90    74970.59   2313.64 o 
   0  -7   8     4646.20     5190.15    446.39 o 
   1  -7   8     9875.22     9996.62    615.17 o 
   2  -7   8      935.87      901.90    332.75 o 
   3  -7   8     4100.36     4175.81    445.71 o 
   4  -7   8     1142.89     1195.36    399.94 o 
   5  -7   8      439.84       -8.10    378.61 o 
   6  -7   8      127.35       78.42    506.36 o 
   7  -7   8     4306.76     4514.64   1076.69 o 
   8  -7   8    13484.42    13458.64   1519.09 o 
   9  -7   8      481.96     1364.52   1129.99 o 
  10  -7   8     5773.06     5063.65   1396.50 o 
 -13  -6   8      607.48     1140.78    761.79 o 
 -12  -6   8     1793.35     1958.34    752.90 o 
 -11  -6   8     2521.87     2755.14    754.68 o 
 -10  -6   8     9276.79     9160.46    959.70 o 
  -9  -6   8      273.49      216.25    514.92 o 
  -8  -6   8     2356.04     3057.00    602.10 o 
  -7  -6   8     7313.15     7040.11    732.90 o 
  -6  -6   8     9984.37    11022.91    879.51 o 
  -5  -6   8      120.62     -369.74    369.74 o 
  -4  -6   8     2476.99     2823.55    284.27 o 
  -3  -6   8      852.17     1020.12    255.68 o 
  -2  -6   8    32168.74    33840.27   1378.40 o 
  -1  -6   8    60531.29    60769.94   1911.89 o 
   0  -6   8      468.81      822.64    297.55 o 
   1  -6   8    35295.61    35169.86   1212.16 o 
   2  -6   8     8227.05     9160.94    571.26 o 
   3  -6   8     4046.97     3988.92    511.69 o 
   4  -6   8     5849.96     5314.22    521.18 o 
   5  -6   8      363.97      538.23    407.54 o 
   6  -6   8     6686.96     6550.17    651.79 o 
   7  -6   8        1.80      -69.76    612.97 o 
   8  -6   8     4234.11     3123.47   1098.01 o 
   9  -6   8      522.60      730.23   1124.66 o 
  10  -6   8     6380.44     8373.67   1551.07 o 
 -13  -5   8       53.21      647.39    700.30 o 
 -12  -5   8      527.41      946.85    770.21 o 
 -11  -5   8    11889.17    11709.58   1087.82 o 
 -10  -5   8    15843.32    16272.08   1230.58 o 
  -9  -5   8     1265.66      955.96    500.46 o 
  -8  -5   8     9633.67     9682.16   1244.59 o 
  -7  -5   8      919.46     1056.61    449.11 o 
  -6  -5   8     1884.69     1806.44    511.69 o 
  -5  -5   8     3936.71     4391.47    623.63 o 
  -4  -5   8     4553.14     5507.12    371.43 o 
  -3  -5   8     3670.70     4112.12    560.93 o 
  -2  -5   8    10358.90    10739.79    541.57 o 
  -1  -5   8    22295.99    23885.01    886.75 o 
   0  -5   8    22368.37    23198.13    873.61 o 
   1  -5   8    59761.26    59606.41   1876.48 o 
   2  -5   8    10114.96     9990.56    914.12 o 
   3  -5   8       10.22      138.06    321.10 o 
   4  -5   8      222.27      320.15    367.79 o 
   5  -5   8     7960.76     8084.18    675.95 o 
   6  -5   8    20103.36    20676.04   1155.10 o 
   7  -5   8     1026.69     1462.08    568.28 o 
   8  -5   8     3727.66     3110.44    697.94 o 
   9  -5   8      179.60      698.25   1124.66 o 
  10  -5   8      528.38    -1209.94   1209.94 o 
 -14  -4   8      983.86      650.28   1359.19 o 
 -13  -4   8     1086.58     1290.23    734.37 o 
 -12  -4   8     1643.48     1842.24    722.24 o 
 -11  -4   8     8345.96     7952.99    875.36 o 
 -10  -4   8     5844.08     5685.77    770.21 o 
  -9  -4   8    14160.87    14701.15   1076.72 o 
  -8  -4   8    41292.85    39703.34   1899.42 o 
  -7  -4   8     3270.04     3739.51    540.15 o 
  -6  -4   8       53.42      332.14    368.86 o 
  -5  -4   8      345.73      586.18    213.87 o 
  -4  -4   8    12802.72    13351.82    807.77 o 
  -3  -4   8    39519.34    39612.62   1297.50 o 
  -2  -4   8       69.16      265.08    231.12 o 
  -1  -4   8    21665.77    21557.18   1061.12 o 
   0  -4   8    14312.90    14185.39    611.42 o 
   1  -4   8    19799.82    19550.45    915.77 o 
   2  -4   8      299.62      494.82    325.30 o 
   3  -4   8     8280.57     7894.13    606.36 o 
   4  -4   8     2559.33     2398.53    480.18 o 
   5  -4   8    10580.21     9716.52    770.90 o 
   6  -4   8    15419.63    15841.09   1865.55 o 
   7  -4   8      898.66      547.45    628.96 o 
   8  -4   8    14981.80    17185.43   2526.49 o 
   9  -4   8     2716.49     2060.83   1199.28 o 
 -14  -3   8      888.62     2110.34    773.87 o 
 -13  -3   8      151.94      465.53    644.14 o 
 -12  -3   8     1556.12     1928.78    681.34 o 
 -11  -3   8      558.26     1091.67    642.28 o 
 -10  -3   8      333.96      503.07    455.91 o 
  -9  -3   8    16536.06    17069.27   1119.15 o 
  -8  -3   8    24396.41    23751.02   1312.95 o 
  -7  -3   8      150.23      -94.42    692.92 o 
  -6  -3   8    13861.14    13293.74    888.34 o 
  -5  -3   8     3863.74     4983.56    425.86 o 
  -4  -3   8    43663.49    43590.76   1403.41 o 
  -3  -3   8    39050.58    38145.26   1261.20 o 
  -2  -3   8     3867.33     4167.39    450.84 o 
  -1  -3   8    44319.18    43361.09   1394.69 o 
   0  -3   8     3097.76     3517.00    501.03 o 
   1  -3   8      325.83      520.18    321.45 o 
   2  -3   8     2044.70     1774.33    384.10 o 
   3  -3   8     1300.63     1254.98    412.38 o 
   4  -3   8     1719.11     1867.14    489.22 o 
   5  -3   8      633.80      604.91    480.92 o 
   6  -3   8     3211.52     3056.76    632.51 o 
   7  -3   8     3480.49     3884.09    737.52 o 
   8  -3   8    14867.97    15757.42   1199.76 o 
   9  -3   8      600.55      781.48    785.06 o 
 -14  -2   8     1205.83     1490.67    735.29 o 
 -13  -2   8     5802.33     6297.47    881.48 o 
 -12  -2   8     5797.69     7628.05    888.20 o 
 -11  -2   8     1347.58     1888.29    562.28 o 
 -10  -2   8     7390.43     7353.94    764.14 o 
  -9  -2   8      598.33      237.06    400.94 o 
  -8  -2   8     3629.21     4137.00    569.47 o 
  -7  -2   8     8381.09     8792.77    741.14 o 
  -6  -2   8    14485.02    14315.46    594.01 o 
  -5  -2   8     3733.45     4311.74    355.46 o 
  -4  -2   8    10809.32    11288.89    544.75 o 
  -3  -2   8     4085.85     4464.28    352.05 o 
  -2  -2   8    34313.44    32399.45   1093.75 o 
  -1  -2   8    49368.42    47707.71   1763.66 o 
   0  -2   8     5526.26     5389.49    490.54 o 
   1  -2   8     3258.67     3642.44    459.11 o 
   2  -2   8      331.65      517.81    376.52 o 
   3  -2   8     4484.55     4417.62    554.00 o 
   4  -2   8    14209.04    14600.16    974.15 o 
   5  -2   8        2.54     -301.92    505.82 o 
   6  -2   8     3682.28     3361.11    696.40 o 
   7  -2   8      483.73      634.90    699.47 o 
   8  -2   8     3739.45     3781.98    882.80 o 
   9  -2   8       87.25     1588.40   1284.57 o 
 -14  -1   8     2007.87     1592.91    730.23 o 
 -13  -1   8     2708.40     3107.66    706.30 o 
 -12  -1   8      328.34      611.26    540.67 o 
 -11  -1   8    22715.06    22109.02   1353.35 o 
 -10  -1   8    29921.80    29076.77   1542.06 o 
  -9  -1   8      456.01      428.61    402.20 o 
  -8  -1   8     4057.40     4044.11    534.30 o 
  -7  -1   8      328.40      276.70    218.56 o 
  -6  -1   8      454.80      346.09    211.76 o 
  -5  -1   8    11071.56    11382.97    533.94 o 
  -4  -1   8      457.02      893.69    439.74 o 
  -3  -1   8     5235.43     5337.68    381.44 o 
  -2  -1   8    30711.11    30037.59   1306.07 o 
  -1  -1   8    20211.99    20403.83    948.63 o 
   0  -1   8     7115.45     6957.09    572.74 o 
   1  -1   8    21785.61    21266.57   1055.24 o 
   2  -1   8    15125.50    15580.46    921.47 o 
   3  -1   8    10071.59    11281.58    828.75 o 
   4  -1   8     5477.41     5781.16    698.57 o 
   5  -1   8     2207.40     2516.50    661.99 o 
   6  -1   8    18182.42    18100.67   1249.42 o 
   7  -1   8      704.93     -245.00   1244.59 o 
   8  -1   8      989.81      635.35   1391.17 o 
   9  -1   8      191.45      277.71    897.58 o 
 -14   0   8      225.03      341.13   1103.34 o 
 -13   0   8       40.73     -149.24    975.42 o 
 -12   0   8      184.33     1061.66    652.94 o 
 -11   0   8    25735.15    25116.09   1432.30 o 
 -10   0   8    17267.70    16217.91   1059.45 o 
  -9   0   8     6061.15     5704.20    754.22 o 
  -8   0   8     7817.37     7778.60    696.83 o 
  -7   0   8      242.64      511.53    254.55 o 
  -6   0   8    11245.09    11596.71    570.29 o 
  -5   0   8     7002.06     7234.98    516.81 o 
  -4   0   8     6099.00     6122.59    404.35 o 
  -3   0   8    30511.02    29372.11   1016.27 o 
  -2   0   8     1295.53     1278.08    222.21 o 
  -1   0   8     5813.34     6621.21    560.74 o 
   0   0   8     9865.13     9945.99    703.71 o 
   1   0   8    29240.04    28027.12   1359.19 o 
   2   0   8       34.47      221.09    464.73 o 
   3   0   8      250.03     -107.96    495.02 o 
   4   0   8      116.55      206.81    550.43 o 
   5   0   8    11974.73    11694.86   1014.61 o 
   6   0   8    20448.37    19913.46   2020.13 o 
   7   0   8       62.33     -715.54    770.87 o 
   8   0   8     3173.84     3020.60    970.62 o 
 -14   1   8     1570.35     1956.17   1193.95 o 
 -13   1   8      662.30     -234.53    986.08 o 
 -12   1   8      495.91      922.12   1018.06 o 
 -11   1   8     4770.61     5077.23   1002.07 o 
 -10   1   8     1922.81     2115.55    493.10 o 
  -9   1   8    13183.61    13201.19    916.69 o 
  -8   1   8    17302.96    16051.77    719.73 o 
  -7   1   8      500.50      685.81    292.15 o 
  -6   1   8      340.68      610.60    271.39 o 
  -5   1   8        4.64       -1.78    234.93 o 
  -4   1   8    56443.88    48762.79   3046.00 o 
  -3   1   8    52188.79    49489.32   1608.19 o 
  -2   1   8      469.06      570.33    586.32 o 
  -1   1   8     9946.02    11129.14    847.49 o 
   0   1   8       44.03       49.38    390.62 o 
   1   1   8      744.90      823.71    470.48 o 
   2   1   8     4603.63     4311.26    887.47 o 
   3   1   8     1044.07     1043.79    581.26 o 
   4   1   8      438.13     -469.34    644.95 o 
   5   1   8     2884.67     1903.88    783.53 o 
   6   1   8     5654.74     4547.06    980.75 o 
   7   1   8     1670.58     1057.76    926.51 o 
   8   1   8     8029.16     5246.30   1100.36 o 
 -14   2   8       36.90     1071.36   1145.98 o 
 -13   2   8     8544.47     8789.42   1577.73 o 
 -12   2   8     6529.67     7957.92   1449.80 o 
 -11   2   8     1959.10     2419.89    996.74 o 
 -10   2   8     1937.89     2117.49    499.83 o 
  -9   2   8     2850.44     3087.04    398.19 o 
  -8   2   8     5608.13     5764.96    483.99 o 
  -7   2   8      741.89      737.29    314.36 o 
  -6   2   8     3517.08     3810.50    393.40 o 
  -5   2   8     2191.96     2178.30    333.83 o 
  -4   2   8    47715.36    42787.62   2950.53 o 
  -3   2   8    15986.19    14682.90    721.86 o 
  -2   2   8    12400.90    13101.59    820.58 o 
  -1   2   8    35123.77    37148.19   1536.48 o 
   0   2   8     9609.64    10300.22    780.53 o 
   1   2   8      111.47      106.79    487.84 o 
   2   2   8     1155.31     1073.07    572.41 o 
   3   2   8     3486.75     3085.34    700.08 o 
   4   2   8    11988.07    12301.98   1073.84 o 
   5   2   8       58.60     -525.25    823.51 o 
   6   2   8     1758.95     1557.09    907.96 o 
   7   2   8     1188.34      467.87    973.13 o 
   8   2   8     2332.15      111.79   2358.59 o 
 -14   3   8     1391.75     2803.66   1231.27 o 
 -13   3   8    10869.35    11497.14   1694.99 o 
 -12   3   8     3129.16     3512.57   1098.01 o 
 -11   3   8     8184.43     8394.99   1364.52 o 
 -10   3   8    15584.22    16939.23   1758.95 o 
  -9   3   8      855.85     1345.67    464.88 o 
  -8   3   8     1173.16     1219.19    353.33 o 
  -7   3   8     1898.53     3067.00    739.23 o 
  -6   3   8      473.67      381.27    456.64 o 
  -5   3   8     2866.20     2859.42    384.61 o 
  -4   3   8     3553.46     3184.39    440.32 o 
  -3   3   8     1014.99     1013.51    389.65 o 
  -2   3   8    20218.23    18951.28   1019.43 o 
  -1   3   8    28800.79    29166.61   2084.09 o 
   0   3   8       71.45      646.21    500.78 o 
   1   3   8     1257.72     2147.10    601.07 o 
   2   3   8     1587.86     1352.64    621.54 o 
   3   3   8    10744.97    10480.14   1014.65 o 
   4   3   8    14269.56    15464.73   1660.34 o 
   5   3   8     1017.64     1423.90    885.98 o 
   6   3   8     4695.78     5158.47   1098.99 o 
   7   3   8      218.61    -1024.83   1793.60 o 
 -14   4   8      125.47      101.27   1092.68 o 
 -13   4   8     2593.08     2515.83   1161.97 o 
 -12   4   8       56.35      287.83    863.48 o 
 -11   4   8    18765.79    20068.03   2014.80 o 
 -10   4   8    17535.16    18569.54   1128.23 o 
  -9   4   8        0.24      199.93    441.68 o 
  -8   4   8     1935.30     2083.15    509.22 o 
  -7   4   8     1271.13      960.41    431.44 o 
  -6   4   8    19691.96    20165.31   1115.48 o 
  -5   4   8    16653.33    16324.89   1167.30 o 
  -4   4   8     3834.12     3746.72    653.20 o 
  -3   4   8     6019.91     5812.04    887.47 o 
  -2   4   8     1363.21      707.40    494.50 o 
  -1   4   8     1998.43     1945.93    868.82 o 
   0   4   8     3845.57     4175.45    651.14 o 
   1   4   8     5105.05     5242.81    738.26 o 
   2   4   8      311.84      115.92    648.77 o 
   3   4   8     5708.51     6610.47   1305.89 o 
   4   4   8     2664.90     1740.59    899.02 o 
   5   4   8     5916.11     3591.15   2220.01 o 
   6   4   8     8809.37     9865.02   3163.45 o 
   7   4   8      431.64      777.68   1327.21 o 
 -13   5   8     1393.67     2217.34   1103.34 o 
 -12   5   8       39.28      303.82    938.11 o 
 -11   5   8     8101.52     8307.72   1098.01 o 
 -10   5   8     4235.89     4249.29    994.07 o 
  -9   5   8     4973.74     6923.90    732.06 o 
  -8   5   8     5701.07     7147.74    970.09 o 
  -7   5   8     4083.52     3906.98    651.64 o 
  -6   5   8    16505.89    14728.44   1057.68 o 
  -5   5   8     1053.70      647.02    468.20 o 
  -4   5   8    17132.04    16582.37   1146.23 o 
  -3   5   8    27696.05    26355.01   4365.40 o 
  -2   5   8     1190.67     1404.47    735.56 o 
  -1   5   8      794.71      220.24    561.71 o 
   0   5   8     1246.97     1993.72    711.58 o 
   1   5   8       24.64     -293.19    604.15 o 
   2   5   8     3112.06     3519.07   1050.04 o 
   3   5   8      721.83      852.15    830.29 o 
   4   5   8      736.64      794.72    946.10 o 
   5   5   8     4554.30     3814.10   1729.64 o 
   6   5   8     4294.94     3354.62   1210.25 o 
 -11   6   8      515.44       69.97    621.11 o 
 -10   6   8      171.58      462.06    627.89 o 
  -9   6   8     1868.40     2122.91   1098.01 o 
  -8   6   8      881.68     1009.91    695.59 o 
  -7   6   8      282.98      102.61    584.49 o 
  -6   6   8     2038.76     1851.49    780.87 o 
  -5   6   8      477.59      900.56    616.75 o 
  -4   6   8    20918.95    20712.98   1694.99 o 
  -3   6   8    18403.12    15521.66   2902.27 o 
  -2   6   8      623.97      559.39    668.93 o 
  -1   6   8     6373.91     6667.70    798.80 o 
   0   6   8     1970.18     3625.11    692.92 o 
   1   6   8     5695.54     8342.32    909.92 o 
   2   6   8     5060.72     5966.70    917.51 o 
   3   6   8     2458.57     2887.94    924.31 o 
   4   6   8     3169.54     3969.27   1082.16 o 
   5   6   8       35.43     -552.16   1199.28 o 
 -12   7   8     6126.63     9551.64   2142.72 o 
 -11   7   8     1580.85     2491.31    775.52 o 
 -10   7   8     1959.17     1579.67    694.63 o 
  -9   7   8       61.65     1281.55    775.54 o 
  -8   7   8     2825.90     2431.80    758.27 o 
  -7   7   8     3429.22     5027.72   1018.06 o 
  -6   7   8     1420.83     1256.37    728.68 o 
  -5   7   8      931.63     1604.93    739.53 o 
  -4   7   8     7038.93     9711.54   1268.58 o 
  -3   7   8     2265.79     2062.34   2438.55 o 
  -2   7   8     8227.34     7944.66    909.26 o 
  -1   7   8     8990.71     9348.76    939.88 o 
   0   7   8      494.13     1187.56    638.63 o 
   1   7   8     1204.54     1586.31    948.77 o 
   2   7   8      114.92     1218.35    811.22 o 
   3   7   8     7219.55     9106.40   1990.81 o 
   4   7   8     5734.06     7773.04   1233.32 o 
 -12   8   8      572.17     1687.84    810.29 o 
 -11   8   8     7734.81     7893.23   1082.02 o 
 -10   8   8     6695.98     5872.70   1607.04 o 
  -9   8   8     1215.50      876.80    740.18 o 
  -8   8   8     3487.26     4404.10    878.59 o 
  -7   8   8       64.21     -539.82    701.26 o 
  -6   8   8     9800.34    11029.30   1468.46 o 
  -5   8   8     8640.27     8608.20   1268.58 o 
  -4   8   8     1410.75     2190.69    991.41 o 
  -3   8   8     1935.00     1087.35    922.12 o 
  -2   8   8     4694.05     5596.66   1135.32 o 
  -1   8   8      998.48     -410.42   1020.72 o 
   0   8   8     1061.36     2416.66    694.91 o 
   1   8   8        1.12      -40.51    703.10 o 
   2   8   8      197.48      848.99    819.55 o 
   3   8   8     4853.49     6261.09   1071.68 o 
 -11   9   8     4519.23     4692.82    938.37 o 
 -10   9   8     1413.60      368.15    807.05 o 
  -9   9   8      491.84      640.66    860.82 o 
  -8   9   8       71.95      -34.78    782.36 o 
  -7   9   8     1643.05     2459.29    874.14 o 
  -6   9   8    12443.15    14956.41   1561.74 o 
  -5   9   8     5316.61     7158.40   1305.89 o 
  -4   9   8     4650.79     4162.85   1177.96 o 
  -3   9   8     7609.56     7675.42   1252.59 o 
  -2   9   8      288.93     -202.55    975.42 o 
  -1   9   8      374.61     -703.58   1018.06 o 
   0   9   8     2019.99     3675.59   1193.95 o 
   1   9   8      562.67     1135.54    927.45 o 
   2   9   8      316.86     1422.01   1074.03 o 
 -10  10   8      327.06      323.87    839.28 o 
  -9  10   8     1526.04     1406.73    892.39 o 
  -8  10   8       33.73     -358.23    820.50 o 
  -7  10   8      124.07      715.30    865.27 o 
  -6  10   8     4690.33     6396.19   1295.23 o 
  -5  10   8       58.97     1199.28   1108.67 o 
  -4  10   8    10502.33    12589.82   1588.39 o 
  -3  10   8     7248.17     8155.14   1343.20 o 
  -2  10   8      579.78     -111.93   1108.67 o 
  -1  10   8      132.79      293.16   1135.32 o 
   0  10   8       88.98      287.83    836.83 o 
   1  10   8     3369.61     5719.25   1177.96 o 
  -8  11   8     1557.43     1666.54    977.42 o 
  -7  11   8     1345.84     1428.48   1183.29 o 
  -6  11   8      774.55     1513.76   1188.62 o 
  -5  11   8       26.19     -362.45   1177.96 o 
  -4  11   8     4927.80     4615.91   1353.86 o 
  -3  11   8     1627.35     4189.50   1311.22 o 
  -2  11   8     1018.80     1950.84   1241.93 o 
  -1  11   8      737.93     2425.22   1257.92 o 
  -4 -17   9      738.03    -2531.82   3043.52 o 
  -3 -17   9      418.61      -79.95   2745.03 o 
  -2 -17   9     4157.12     5340.81   2974.23 o 
  -1 -17   9      481.97     2121.40   2691.73 o 
   0 -17   9     1035.53     1140.65   2414.56 o 
   1 -17   9      425.04     1854.89   2494.51 o 
   2 -17   9     2671.00     4775.77   1321.88 o 
   3 -17   9     9251.00    10562.50   1251.69 o 
   4 -17   9       22.91     1152.35   1284.57 o 
  -6 -16   9     3806.36    -2958.24   2958.24 o 
  -5 -16   9       11.81    -2649.09   2649.09 o 
  -4 -16   9     4933.92      874.15   2968.90 o 
  -3 -16   9      491.58    -1103.34   2569.13 o 
  -2 -16   9      346.71      895.47   2547.81 o 
  -1 -16   9      687.96      -74.62   2377.25 o 
   0 -16   9     1720.94     3139.46   2563.80 o 
   1 -16   9       42.83     -124.51    756.55 o 
   2 -16   9      878.08     1849.69    838.22 o 
   3 -16   9     1106.76      758.06   1380.51 o 
   4 -16   9     1745.35     2707.43   1016.45 o 
   5 -16   9    11972.95    14652.40   2771.68 o 
  -7 -15   9     1725.08    -1962.08   3381.98 o 
  -6 -15   9     1567.99       15.77   1484.45 o 
  -5 -15   9     3069.07     2645.28   3347.34 o 
  -4 -15   9    14383.60     6220.29   3075.50 o 
  -3 -15   9     1719.33     2467.86   2553.14 o 
  -2 -15   9      682.94     -565.00   2297.30 o 
  -1 -15   9       38.68      756.88   2291.97 o 
   0 -15   9      804.56     1940.18   2355.93 o 
   1 -15   9     6291.80     7223.73    934.94 o 
   2 -15   9      528.83     1695.01    819.60 o 
   3 -15   9     2480.90     2628.18    894.41 o 
   4 -15   9      338.67      -55.31    860.39 o 
   5 -15   9     4999.85     6447.78   1156.26 o 
   6 -15   9        1.26      494.30   1348.53 o 
  -8 -14   9      783.61     -780.50    994.07 o 
  -7 -14   9       20.83    -1003.44   2038.78 o 
  -6 -14   9      212.83       80.13    822.50 o 
  -5 -14   9     3436.26     3780.07   3062.17 o 
  -4 -14   9    12162.86     3491.25   2553.14 o 
  -3 -14   9        2.78     -660.94   2206.68 o 
  -2 -14   9     7944.34     4599.92   2329.28 o 
  -1 -14   9     1274.69     2926.25   2297.30 o 
   0 -14   9     4198.92     4844.51   1481.78 o 
   1 -14   9     7101.96     7285.64   1588.39 o 
   2 -14   9      659.65     1513.56    749.30 o 
   3 -14   9    10275.87    12293.79   1212.61 o 
   4 -14   9     1986.78     1624.73    878.21 o 
   5 -14   9      883.75      492.67    936.98 o 
   6 -14   9      189.54      502.34   1700.32 o 
   7 -14   9     1576.99     1209.94   1225.94 o 
  -9 -13   9     1480.62      155.69   1548.41 o 
  -8 -13   9     3140.40     2736.78   3707.12 o 
  -7 -13   9       42.71     -921.08    964.76 o 
  -6 -13   9     5036.65     4391.66   2774.35 o 
  -5 -13   9      494.29     -190.77   1401.83 o 
  -4 -13   9     2323.69     1806.63   1364.52 o 
  -3 -13   9     2828.86     2822.11   1900.20 o 
  -2 -13   9    10957.37     7595.47   2403.90 o 
  -1 -13   9      802.48     2036.12   2105.41 o 
   0 -13   9      550.75      689.37    600.88 o 
   1 -13   9      193.77      231.76    613.16 o 
   2 -13   9     8218.70     8512.00   2510.50 o 
   3 -13   9    23385.98    26160.25   2342.60 o 
   4 -13   9     1359.23     1552.49    854.00 o 
   5 -13   9     3149.34     4069.70   1014.33 o 
   6 -13   9     1200.71      668.05    952.70 o 
   7 -13   9      121.34    -1060.70   1092.68 o 
   8 -13   9     2850.92     1561.74   1247.26 o 
 -10 -12   9      937.39     1381.32   1034.05 o 
  -9 -12   9      702.16      813.89    937.15 o 
  -8 -12   9      186.28      639.84    855.25 o 
  -7 -12   9     7546.95     6880.95   3003.54 o 
  -6 -12   9    18267.03    20316.19   5559.35 o 
  -5 -12   9      248.49     -628.96    628.96 o 
  -4 -12   9     4077.80     3247.78   1090.02 o 
  -3 -12   9       25.93     -535.56    535.56 o 
  -2 -12   9      234.63      455.87    548.67 o 
  -1 -12   9     3620.18     4197.08    680.40 o 
   0 -12   9      924.28     1665.30    578.69 o 
   1 -12   9      184.36     1330.24    626.16 o 
   2 -12   9     6538.93     8652.96    969.05 o 
   3 -12   9    15464.94    17533.22   1344.02 o 
   4 -12   9      963.60     1119.15    798.33 o 
   5 -12   9    15023.72    17973.05   1468.33 o 
   6 -12   9     4571.82     3597.85   1145.98 o 
   7 -12   9      606.88     1588.39   1098.01 o 
   8 -12   9      987.90     1790.93   1247.26 o 
 -11 -11   9     1046.15     1195.73    984.93 o 
 -10 -11   9      526.12     1129.00   1028.72 o 
  -9 -11   9      385.57      151.98    835.32 o 
  -8 -11   9      434.63      -98.36    778.24 o 
  -7 -11   9    11041.46    11221.48   2305.29 o 
  -6 -11   9    13437.12    12199.51   2515.83 o 
  -5 -11   9     4957.84     4820.78   1074.03 o 
  -4 -11   9    23660.94    22193.07   2302.63 o 
  -3 -11   9     3034.45     2703.54    632.96 o 
  -2 -11   9      961.37      552.77    895.47 o 
  -1 -11   9     5217.23     5734.41    515.21 o 
   0 -11   9      324.39      418.44    425.52 o 
   1 -11   9    11947.54    13519.99   1083.54 o 
   2 -11   9       86.16      282.37    627.54 o 
   3 -11   9     8837.80     9794.94   1319.21 o 
   4 -11   9     1602.47     2285.61    804.18 o 
   5 -11   9    14631.74    15047.52   1636.36 o 
   6 -11   9      271.68     2291.97   1039.38 o 
   7 -11   9      317.24      442.40   1012.73 o 
   8 -11   9       72.45     2377.25   1167.30 o 
 -11 -10   9       40.68      450.90    864.95 o 
 -10 -10   9     1489.85     1065.38   1404.50 o 
  -9 -10   9        2.35       98.05    749.90 o 
  -8 -10   9     1381.71      673.45    683.66 o 
  -7 -10   9     1209.09     1200.80    645.11 o 
  -6 -10   9      736.64     1179.07    596.82 o 
  -5 -10   9    14266.53    14821.65   1146.96 o 
  -4 -10   9    33600.71    32524.56   2795.67 o 
  -3 -10   9       75.74      -38.63    504.38 o 
  -2 -10   9      582.61      456.16    404.48 o 
  -1 -10   9      556.53      552.58    385.42 o 
   0 -10   9    16878.88    18257.87   1431.45 o 
   1 -10   9    26292.68    27560.81   1172.91 o 
   2 -10   9      122.13      479.73    441.74 o 
   3 -10   9    10593.17    12446.54   1081.01 o 
   4 -10   9     1737.87     1157.53    722.36 o 
   5 -10   9      550.28      399.76    842.16 o 
   6 -10   9     2250.13     2947.57   1028.72 o 
   7 -10   9     2774.04     1657.68   1039.38 o 
   8 -10   9       10.18      -95.94   1050.04 o 
   9 -10   9      446.79      602.31   1124.66 o 
 -12  -9   9      202.69      550.87    798.46 o 
 -11  -9   9      164.81      154.32    760.86 o 
 -10  -9   9       79.84     1043.64    741.29 o 
  -9  -9   9     6230.62     5919.80   1079.36 o 
  -8  -9   9     9285.44     8799.07   1212.61 o 
  -7  -9   9      529.47      320.16    558.41 o 
  -6  -9   9     1886.42     1698.69    597.25 o 
  -5  -9   9      679.57     1901.56    583.44 o 
  -4  -9   9    11789.21    10544.83    889.69 o 
  -3  -9   9     1584.06     1908.20   1028.72 o 
  -2  -9   9     3491.03     3973.92    422.30 o 
  -1  -9   9     1238.89     1209.85    381.00 o 
   0  -9   9    11939.20    12634.85    754.60 o 
   1  -9   9    12176.90    13202.01    798.92 o 
   2  -9   9     7789.61     9312.67    989.78 o 
   3  -9   9    34772.00    34430.27   1351.80 o 
   4  -9   9     6200.57     6998.49   1028.72 o 
   5  -9   9        5.89        0.00    826.17 o 
   6  -9   9      658.99      724.90    890.14 o 
   7  -9   9     1052.10      533.02    970.09 o 
   8  -9   9     4924.31     4893.08   1204.61 o 
   9  -9   9      143.85     -911.46   1044.71 o 
 -12  -8   9     1439.08     2629.23    856.95 o 
 -11  -8   9     4290.70     3694.47   1039.38 o 
 -10  -8   9     3771.35     3667.85    799.19 o 
  -9  -8   9     9386.77     9008.26    955.88 o 
  -8  -8   9     6691.42     7192.84    838.45 o 
  -7  -8   9     7251.21     7063.42    799.28 o 
  -6  -8   9    27915.49    27833.33   2251.99 o 
  -5  -8   9      334.66      134.03    463.43 o 
  -4  -8   9      383.06     1039.38    842.16 o 
  -3  -8   9      988.09     1498.61    312.08 o 
  -2  -8   9      352.38      323.26    295.84 o 
  -1  -8   9     1815.17     1908.28    378.27 o 
   0  -8   9       15.64     -343.01    343.01 o 
   1  -8   9      825.48     1316.15    392.35 o 
   2  -8   9    18499.49    19982.96    946.47 o 
   3  -8   9    30247.76    31504.59   1375.62 o 
   4  -8   9      583.78      207.01    420.93 o 
   5  -8   9     6297.90     6636.04   1087.35 o 
   6  -8   9     3004.13     2808.99    954.10 o 
   7  -8   9     5319.31     4642.56   1151.31 o 
   8  -8   9     8232.84     9615.60   1449.80 o 
   9  -8   9       83.30      426.41   1087.35 o 
 -13  -7   9      131.63      342.48    751.37 o 
 -12  -7   9     3137.01     4231.39    891.75 o 
 -11  -7   9     1620.80     1388.18    738.48 o 
 -10  -7   9      113.73       31.63    597.37 o 
  -9  -7   9     3408.75     3094.63    679.18 o 
  -8  -7   9       24.12      690.20    530.67 o 
  -7  -7   9    22216.53    22221.50   1521.76 o 
  -6  -7   9    37281.73    35005.77   1743.64 o 
  -5  -7   9      121.75       56.78    435.80 o 
  -4  -7   9     8745.59     9329.31    801.24 o 
  -3  -7   9      167.58      312.90    270.66 o 
  -2  -7   9    11640.78    12758.82    624.28 o 
  -1  -7   9    27321.16    28059.55   1617.77 o 
   0  -7   9      224.43      301.59    316.26 o 
   1  -7   9     6538.76     6695.22    547.63 o 
   2  -7   9      199.97      368.73    415.75 o 
   3  -7   9     8533.47     8287.91    661.70 o 
   4  -7   9     4351.97     4351.63    550.07 o 
   5  -7   9     9409.94     8675.67    712.05 o 
   6  -7   9      713.93     1071.19    496.26 o 
   7  -7   9      923.09      884.81    964.76 o 
   8  -7   9     1449.04      437.07   1060.70 o 
   9  -7   9     4257.45     3986.96   1337.87 o 
 -13  -6   9      711.45      315.36    723.42 o 
 -12  -6   9        2.58      827.30    725.26 o 
 -11  -6   9     2534.86     2477.12    750.78 o 
 -10  -6   9     3376.34     4169.48    738.97 o 
  -9  -6   9     1351.88     1335.01    571.65 o 
  -8  -6   9      500.64      886.49    495.67 o 
  -7  -6   9     9807.79    10843.67    938.11 o 
  -6  -6   9    13656.34    13877.71   1015.35 o 
  -5  -6   9    17792.64    17602.49   1109.74 o 
  -4  -6   9    32559.13    33571.62   1153.45 o 
  -3  -6   9     8038.21     8439.79    495.36 o 
  -2  -6   9    10270.00    10976.87    574.53 o 
  -1  -6   9     6329.40     6808.37    573.30 o 
   0  -6   9    22379.29    24140.75   1255.19 o 
   1  -6   9    55145.53    56643.07   1840.60 o 
   2  -6   9     1964.38     1890.40    417.41 o 
   3  -6   9     6448.63     7229.58   1143.32 o 
   4  -6   9      801.30      369.42    882.14 o 
   5  -6   9      376.67      390.86    450.62 o 
   6  -6   9     2507.04     2714.28   1473.79 o 
   7  -6   9       85.70     1982.44    612.19 o 
   8  -6   9      257.67    -1012.73   1012.73 o 
   9  -6   9     2785.75     3310.03   1327.21 o 
 -13  -5   9     5492.72     4595.85   1348.53 o 
 -12  -5   9     2265.65     2278.28    725.72 o 
 -11  -5   9     2440.02     2163.92    682.70 o 
 -10  -5   9     1350.45      652.57    568.58 o 
  -9  -5   9     8876.21     8346.45   1031.38 o 
  -8  -5   9    16937.85    15242.01   1099.36 o 
  -7  -5   9      116.00      536.44    464.11 o 
  -6  -5   9     2044.32     1636.36    820.84 o 
  -5  -5   9     7747.86     8057.42    868.82 o 
  -4  -5   9     6573.07     7365.32    659.35 o 
  -3  -5   9     1665.52     1699.78    311.30 o 
  -2  -5   9      102.05      -19.27    259.58 o 
  -1  -5   9      855.07      936.44    281.13 o 
   0  -5   9    39345.29    40185.15   1357.60 o 
   1  -5   9    32769.56    32058.07   1323.54 o 
   2  -5   9     2438.77     2667.82    435.59 o 
   3  -5   9    25389.76    24906.64   1173.67 o 
   4  -5   9     3910.73     3389.66    535.21 o 
   5  -5   9     3914.81     4272.11    602.79 o 
   6  -5   9     4574.69     4343.75    668.52 o 
   7  -5   9      218.94       20.85    600.08 o 
   8  -5   9     4202.57     4537.19   1191.29 o 
   9  -5   9       12.51     -133.25   1241.93 o 
 -14  -4   9     5923.50     3827.05   1487.11 o 
 -13  -4   9     4263.60     3884.33    800.89 o 
 -12  -4   9       64.27      571.09    652.94 o 
 -11  -4   9        3.51      481.61    549.21 o 
 -10  -4   9     2254.59     2546.83    638.43 o 
  -9  -4   9    21067.62    20775.14   1274.89 o 
  -8  -4   9    23614.71    23023.16   1342.04 o 
  -7  -4   9     5018.54     5947.62    685.28 o 
  -6  -4   9    14173.70    14606.88    999.92 o 
  -5  -4   9       24.45      144.50    260.67 o 
  -4  -4   9      499.48      779.61    281.72 o 
  -3  -4   9     4754.85     4994.21    399.62 o 
  -2  -4   9       36.15      -15.39    263.69 o 
  -1  -4   9     2615.91     2721.60    322.29 o 
   0  -4   9     5568.98     5279.35    508.77 o 
   1  -4   9    11763.85    11618.33    751.57 o 
   2  -4   9    19419.96    18211.25    958.76 o 
   3  -4   9    35215.11    32217.02   1409.22 o 
   4  -4   9     1794.69     1628.96    499.31 o 
   5  -4   9       96.92     -445.79    480.60 o 
   6  -4   9      112.20      143.60    620.96 o 
   7  -4   9     8128.49     8597.38    918.89 o 
   8  -4   9     8872.19     9410.71   1013.63 o 
   9  -4   9      113.75      -72.20    789.26 o 
 -14  -3   9      273.65      924.17    799.52 o 
 -13  -3   9        1.00       44.33    711.58 o 
 -12  -3   9     2025.79     2353.26   1260.58 o 
 -11  -3   9      654.02      841.13    604.97 o 
 -10  -3   9     2207.76     2154.79    557.11 o 
  -9  -3   9    14481.65    13997.35   1041.17 o 
  -8  -3   9     5346.69     5517.89    669.52 o 
  -7  -3   9    31005.17    31650.45   2521.16 o 
  -6  -3   9    42646.15    43673.64   1427.16 o 
  -5  -3   9     1693.40     2195.05    315.05 o 
  -4  -3   9      209.85      257.48    343.36 o 
  -3  -3   9      116.20     -211.12    251.79 o 
  -2  -3   9    20373.73    19761.74    804.95 o 
  -1  -3   9    31522.10    29961.57   1884.21 o 
   0  -3   9      411.32      636.74    365.68 o 
   1  -3   9    14350.72    13507.35    803.56 o 
   2  -3   9    11269.70    10591.04    887.47 o 
   3  -3   9     5149.72     5258.65    607.58 o 
   4  -3   9     1458.77     1619.93    531.77 o 
   5  -3   9     1784.06     2037.35    606.36 o 
   6  -3   9      883.85     1076.33   1460.46 o 
   7  -3   9     6272.78     5946.63    873.06 o 
   8  -3   9     5413.15     5053.98    901.41 o 
   9  -3   9     1216.20     2049.81    905.02 o 
 -14  -2   9      206.78      770.30    713.55 o 
 -13  -2   9      180.00      998.52    660.83 o 
 -12  -2   9      741.66       88.13    543.31 o 
 -11  -2   9     1905.35     2137.94    579.51 o 
 -10  -2   9     3396.25     3715.93    610.35 o 
  -9  -2   9     1303.18     2033.09    528.60 o 
  -8  -2   9      265.81      454.83    439.51 o 
  -7  -2   9    24056.37    23097.78   1471.12 o 
  -6  -2   9    20587.44    20877.75    840.38 o 
  -5  -2   9      855.47     1319.93    424.18 o 
  -4  -2   9     8374.57     8041.39    500.54 o 
  -3  -2   9     8019.58     8161.33    488.89 o 
  -2  -2   9    45153.66    41920.55   2262.65 o 
  -1  -2   9    19589.86    19587.01    981.66 o 
   0  -2   9     8509.13     8380.98    651.22 o 
   1  -2   9    29153.81    27455.19   2329.28 o 
   2  -2   9     1689.87     2245.84    496.83 o 
   3  -2   9        0.87      375.14    479.48 o 
   4  -2   9     1871.60     1345.38    563.50 o 
   5  -2   9       19.25     -479.13    946.10 o 
   6  -2   9     1354.91     1340.13    700.08 o 
   7  -2   9      597.27      175.34    755.39 o 
   8  -2   9     1013.91     2323.33    844.73 o 
 -14  -1   9      342.49      426.41   1156.64 o 
 -13  -1   9     2062.28     2299.31    682.21 o 
 -12  -1   9     2753.79     2116.85    624.99 o 
 -11  -1   9    12586.06    11576.08    982.89 o 
 -10  -1   9     7363.54     6751.79   1106.01 o 
  -9  -1   9     5358.44     5700.80    656.60 o 
  -8  -1   9     9742.74     9693.09    825.89 o 
  -7  -1   9     1086.05      973.18    267.07 o 
  -6  -1   9      588.88      628.12    240.70 o 
  -5  -1   9     7528.91     7447.44    464.05 o 
  -4  -1   9     6669.12     7194.11    472.28 o 
  -3  -1   9     2430.38     2686.22    321.65 o 
  -2  -1   9     9785.46    11207.14   1673.67 o 
  -1  -1   9     1997.11     1691.86    482.38 o 
   0  -1   9    35242.69    34312.50   1464.68 o 
   1  -1   9    32364.82    29548.54   1372.51 o 
   2  -1   9      334.86      329.53    463.25 o 
   3  -1   9      592.40      525.40    572.99 o 
   4  -1   9      742.15      217.40    584.94 o 
   5  -1   9     5455.38     5655.47    818.16 o 
   6  -1   9     6489.80     7074.60    960.01 o 
   7  -1   9       71.78     1280.86   1183.29 o 
   8  -1   9     2592.12     3077.35    962.50 o 
 -14   0   9     4171.35     4360.07   1407.16 o 
 -13   0   9     3643.75     4125.54   1295.23 o 
 -12   0   9     2756.24     1962.96    613.32 o 
 -11   0   9     5270.94     4925.93    694.91 o 
 -10   0   9       40.32      137.57    425.11 o 
  -9   0   9    45412.07    42747.09   4866.43 o 
  -8   0   9    29377.11    30000.90   1566.02 o 
  -7   0   9        2.63      227.11    278.92 o 
  -6   0   9     4625.73     4502.41    402.59 o 
  -5   0   9      804.95      962.24    366.19 o 
  -4   0   9     4984.26     5010.83    397.65 o 
  -3   0   9    11025.18    10934.08    735.59 o 
  -2   0   9     2023.78     1971.66    444.38 o 
  -1   0   9     4268.20     4328.56   1044.71 o 
   0   0   9    21603.09    20340.48   1087.31 o 
   1   0   9     7139.91     7054.86    713.70 o 
   2   0   9     5907.64     6215.81    733.24 o 
   3   0   9    11145.94     9805.87    903.85 o 
   4   0   9     4340.28     4420.70    794.19 o 
   5   0   9     6754.50     5301.49   1175.30 o 
   6   0   9     1921.03     1791.89   1753.62 o 
   7   0   9     2903.31     1855.23    923.32 o 
   8   0   9     8034.45     6488.45   1295.23 o 
 -14   1   9     1355.56      650.28   1108.67 o 
 -13   1   9       35.91      234.53    991.41 o 
 -12   1   9      312.35      874.15    959.43 o 
 -11   1   9      412.15      624.07    480.19 o 
 -10   1   9      601.63      599.92    468.22 o 
  -9   1   9    33768.63    34112.07   2307.96 o 
  -8   1   9    18434.59    18369.51    945.18 o 
  -7   1   9    16196.97    15419.24    754.43 o 
  -6   1   9     4675.74     4859.78    475.84 o 
  -5   1   9      202.21      409.23    270.42 o 
  -4   1   9    21136.16    19930.66    829.33 o 
  -3   1   9     3677.47     3680.34    498.51 o 
  -2   1   9    13046.74    14243.49   1993.48 o 
  -1   1   9    19412.64    18713.25   1047.00 o 
   0   1   9      472.43     -151.72    450.78 o 
   1   1   9     1868.16     1788.09    589.67 o 
   2   1   9     6718.48     6745.32    806.44 o 
   3   1   9     6065.85     6024.57    828.59 o 
   4   1   9       35.24      727.29    690.94 o 
   5   1   9      138.17      166.53    779.86 o 
   6   1   9       15.91       -6.74    856.74 o 
   7   1   9     6432.39     6112.93   2046.78 o 
 -14   2   9      901.89     1284.57   1156.64 o 
 -13   2   9     3631.42     3736.44   1241.93 o 
 -12   2   9     1320.57     2222.67   1087.35 o 
 -11   2   9     3609.88     4226.81   1135.32 o 
 -10   2   9      723.51      821.13    469.35 o 
  -9   2   9     6106.82     5902.69    509.17 o 
  -8   2   9      399.19      854.85    449.29 o 
  -7   2   9    10122.11    10802.94    648.73 o 
  -6   2   9    10314.00    11156.70    657.32 o 
  -5   2   9      438.97      763.08    305.47 o 
  -4   2   9      835.25      762.96    444.68 o 
  -3   2   9      245.31      -16.48    418.01 o 
  -2   2   9    47377.20    50910.67   1997.25 o 
  -1   2   9    29326.35    28654.18   1347.48 o 
   0   2   9     1596.10     1168.70    560.97 o 
   1   2   9     4634.05     5315.50    736.77 o 
   2   2   9       27.26     -599.35    599.35 o 
   3   2   9     1233.88     1572.55    739.64 o 
   4   2   9     3251.32     1752.44   1068.70 o 
   5   2   9        6.23      -96.52   1047.38 o 
   6   2   9      450.36     -826.06   1649.68 o 
   7   2   9     1620.08     -363.06   2347.93 o 
 -14   3   9      988.87      826.17   1103.34 o 
 -13   3   9      429.21      783.53   1002.07 o 
 -12   3   9      225.93      309.15    906.13 o 
 -11   3   9    14379.71    14588.63   1663.01 o 
 -10   3   9     8054.00     9354.42   1353.86 o 
  -9   3   9     3296.96     3658.87    571.07 o 
  -8   3   9     2437.45     3162.09    529.22 o 
  -7   3   9     3784.74     4523.66    485.54 o 
  -6   3   9       92.11      368.90    341.59 o 
  -5   3   9      602.85      827.73    395.24 o 
  -4   3   9      998.81      759.13    658.27 o 
  -3   3   9     3179.80     2650.19    576.79 o 
  -2   3   9    28351.03    28531.89   2414.56 o 
  -1   3   9     5652.28     6882.41    724.72 o 
   0   3   9    10900.25    11733.09   1263.25 o 
   1   3   9    19113.52    20061.65   1307.18 o 
   2   3   9     1902.55     2285.62    749.36 o 
   3   3   9     1021.58     -314.71   1239.26 o 
   4   3   9      171.23      477.44    847.71 o 
   5   3   9     3218.37     2957.41   1425.82 o 
   6   3   9     4918.95     4803.96   1750.96 o 
 -13   4   9      824.29     2617.11   1193.95 o 
 -12   4   9     2134.90     2313.29   1076.69 o 
 -11   4   9    14602.25    14721.89   1817.58 o 
 -10   4   9     2300.64     2749.78    623.80 o 
  -9   4   9    15520.52    15326.45   1023.63 o 
  -8   4   9    11609.84    12822.14    902.17 o 
  -7   4   9     1275.45     1887.52    487.99 o 
  -6   4   9     2768.98     3142.88    538.06 o 
  -5   4   9      793.75     -395.10    965.02 o 
  -4   4   9     2471.31     2310.34   1449.80 o 
  -3   4   9     2520.60     3033.07    660.35 o 
  -2   4   9     2484.30     2331.43    626.03 o 
  -1   4   9      444.61      600.90    551.77 o 
   0   4   9    15314.45    17667.42   1153.73 o 
   1   4   9     7675.17     8118.46    915.19 o 
   2   4   9       45.80     -322.23    725.17 o 
   3   4   9      176.63     -291.08   1199.28 o 
   4   4   9     1012.84      262.58    942.52 o 
   5   4   9     6526.92     8133.07   2939.58 o 
   6   4   9     4049.33     3070.85   3027.53 o 
 -13   5   9       70.39     -426.41   1007.40 o 
 -12   5   9       93.52        0.00    932.78 o 
 -11   5   9     3427.87     3960.30   1108.67 o 
 -10   5   9      649.50      673.48    764.88 o 
  -9   5   9    23430.84    24412.11   1785.60 o 
  -8   5   9    10467.98    11424.49   1007.19 o 
  -7   5   9      229.41       28.31    562.02 o 
  -6   5   9      664.26      735.61    567.77 o 
  -5   5   9     3079.02     2288.38   2086.76 o 
  -4   5   9    17152.83    18053.23   1524.42 o 
  -3   5   9     9838.07    11012.63   2262.65 o 
  -2   5   9     4165.07     4623.34    759.78 o 
  -1   5   9     3906.91     5158.79    738.46 o 
   0   5   9      664.30     -306.32    642.28 o 
   1   5   9      116.38      542.70    737.65 o 
   2   5   9     2644.09     1922.99   1036.71 o 
   3   5   9      542.35     1023.97    913.54 o 
   4   5   9      112.04     -319.47   2840.97 o 
   5   5   9     2592.43      678.46   2486.52 o 
 -12   6   9      856.97     1247.26   1460.46 o 
 -11   6   9     3029.53     2803.45    783.72 o 
 -10   6   9        0.78      727.98    683.24 o 
  -9   6   9     7968.83     8741.83   1532.42 o 
  -8   6   9      792.65      412.20    643.02 o 
  -7   6   9     3562.35     5256.89    837.94 o 
  -6   6   9     3714.16     3460.16    770.21 o 
  -5   6   9     3032.43     3112.81    970.09 o 
  -4   6   9    11232.18     8442.73   3904.34 o 
  -3   6   9      158.36     -660.82    660.82 o 
  -2   6   9    16081.87    19021.30   1275.17 o 
  -1   6   9    14457.10    23879.09   2212.01 o 
   0   6   9        3.04      282.01    852.82 o 
   1   6   9       46.20      -22.06    742.60 o 
   2   6   9       37.91      448.03    848.77 o 
   3   6   9      555.48      719.57    949.78 o 
   4   6   9     1271.56     2129.17   3408.63 o 
 -12   7   9       59.72       90.61   1519.09 o 
 -11   7   9     9765.63    12845.44   1229.91 o 
 -10   7   9     3068.50     3686.06    842.66 o 
  -9   7   9      382.77     -666.84    671.23 o 
  -8   7   9        0.92      130.93    705.02 o 
  -7   7   9      699.24     -156.82   1196.62 o 
  -6   7   9       26.14     1391.17    964.76 o 
  -5   7   9      188.17      133.25    938.11 o 
  -4   7   9     2107.36     2174.70    927.45 o 
  -3   7   9      379.05       53.30    890.14 o 
  -2   7   9    17030.15    18655.77   1513.76 o 
  -1   7   9     5043.10     4930.39   1385.84 o 
   0   7   9      719.45     2091.54    758.17 o 
   1   7   9     2636.75     2600.30    861.59 o 
   2   7   9     1180.10     2063.76    927.97 o 
   3   7   9     3093.85     3638.20   1540.41 o 
 -11   8   9    14875.61    15943.06   1886.87 o 
 -10   8   9     3230.46     4542.50    930.05 o 
  -9   8   9     1962.42     2754.01    861.72 o 
  -8   8   9     1375.87      627.09    793.76 o 
  -7   8   9      354.70     1066.03    959.43 o 
  -6   8   9     3887.80     4424.03   1172.63 o 
  -5   8   9     2002.49     2633.10   1076.69 o 
  -4   8   9     3093.06     4525.30   1124.66 o 
  -3   8   9      889.91     2078.76   1023.39 o 
  -2   8   9     4600.86     4466.67   1145.98 o 
  -1   8   9      290.96    -1220.61   1220.61 o 
   0   8   9     5200.80     6208.38   1122.00 o 
   1   8   9     1973.25     2925.46    889.86 o 
   2   8   9      296.14      -39.67    884.52 o 
 -10   9   9       21.85      351.79    863.84 o 
  -9   9   9     7187.29     6601.40   1077.49 o 
  -8   9   9     4106.41     3198.32    965.02 o 
  -7   9   9      840.20      794.19   1071.36 o 
  -6   9   9     3074.15     4487.99   1241.93 o 
  -5   9   9       39.64       21.32   1055.37 o 
  -4   9   9     9955.84    10686.96   1439.14 o 
  -3   9   9     4355.95     7201.04   1316.55 o 
  -2   9   9     1116.34     1726.97   1103.34 o 
   0   9   9      948.98      986.08    943.44 o 
   1   9   9      138.81      734.41    863.26 o 
  -9  10   9     2768.64     2856.96   1183.29 o 
  -8  10   9      310.37      341.13   1098.01 o 
  -7  10   9      588.24     1209.94   1199.28 o 
  -6  10   9        6.15     -517.02   1098.01 o 
  -5  10   9     1742.64     1098.01   1188.62 o 
  -4  10   9     9417.33    12445.91   1615.04 o 
  -3  10   9     1193.08     -346.46   1161.97 o 
  -2  10   9     2896.88     3283.37   1263.25 o 
  -4 -17  10      230.12    -1145.98   3155.45 o 
  -3 -17  10     1911.76      730.23   2808.99 o 
  -2 -17  10     3580.00     3928.32   2686.40 o 
  -1 -17  10     1525.54     2217.34   2590.45 o 
   0 -17  10     9087.14     9668.90   2990.22 o 
   1 -17  10     1688.82     8165.80   2846.30 o 
   2 -17  10       28.21     -263.71    870.62 o 
   3 -17  10      489.15      361.20   1665.67 o 
  -6 -16  10      340.52    -2835.64   2835.64 o 
  -5 -16  10      899.28     -772.87   3144.79 o 
  -4 -16  10     3492.86      218.54   2931.58 o 
  -3 -16  10        6.42     -394.43   2393.24 o 
  -2 -16  10     1476.74     3619.17   2633.10 o 
  -1 -16  10     1327.83     2878.28   2457.20 o 
   0 -16  10     3097.99     4088.23   2494.51 o 
   1 -16  10       13.09      744.92    782.93 o 
   2 -16  10      679.43      545.04    807.33 o 
   3 -16  10      478.69       45.87    917.18 o 
   4 -16  10     5245.40     5949.29   1281.90 o 
   5 -16  10     7618.51     8784.09   2915.59 o 
  -7 -15  10     1006.69     -981.68   2763.68 o 
  -6 -15  10     1157.16     -395.49   1644.35 o 
  -5 -15  10     4366.22     3200.32   1281.90 o 
  -4 -15  10     6871.73     3891.01   2713.05 o 
  -3 -15  10      595.43     -767.54   2243.99 o 
  -2 -15  10     8290.72     7030.47   2755.69 o 
  -1 -15  10      313.61      229.20   2169.37 o 
   0 -15  10        5.62     2569.13   2435.88 o 
   1 -15  10     1287.75     1956.16   2262.65 o 
   2 -15  10      759.11     1861.41    831.02 o 
   3 -15  10      349.71      806.97    873.36 o 
   4 -15  10      729.58     2782.72    999.78 o 
   5 -15  10     1281.44      192.74   1313.88 o 
   6 -15  10     2694.89     3544.55   1359.19 o 
  -8 -14  10     1203.32     -550.05   1862.89 o 
  -7 -14  10     1672.73      259.90   2870.29 o 
  -6 -14  10       88.65    -1640.60   1737.63 o 
  -5 -14  10     4063.09     2562.53   1681.66 o 
  -4 -14  10     1882.16     1852.51   1673.67 o 
  -3 -14  10     9296.42     5767.23   2483.85 o 
  -2 -14  10    21748.74    19129.92   3224.74 o 
  -1 -14  10      697.09     2771.68   2238.66 o 
   0 -14  10      530.55      932.58   1870.88 o 
   1 -14  10       99.45     -133.88    682.96 o 
   2 -14  10     2511.23     2915.31    848.40 o 
   3 -14  10     8387.62     9138.96   1139.55 o 
   4 -14  10       39.92     1664.07    940.38 o 
   5 -14  10     2723.52     2479.11   1062.77 o 
   6 -14  10      460.68     1257.92   1311.22 o 
  -9 -13  10      201.33     -252.01   1020.55 o 
  -8 -13  10      420.74    -1206.81   1212.61 o 
  -7 -13  10      207.92     -297.65   1297.89 o 
  -6 -13  10     2343.85     1521.75   1777.61 o 
  -5 -13  10      297.55      412.71    714.24 o 
  -4 -13  10      819.88      615.15   1060.70 o 
  -3 -13  10     8723.96     9159.45    988.50 o 
  -2 -13  10    10559.11    10664.46   1016.70 o 
  -1 -13  10      158.59      -53.30   1769.61 o 
   0 -13  10     7718.10     8126.75    894.51 o 
   1 -13  10     1497.04     2351.86    735.33 o 
   2 -13  10     6567.09     5959.38    971.60 o 
   3 -13  10     5807.36     6953.73   1061.21 o 
   4 -13  10     1939.52     1808.33    959.35 o 
   5 -13  10    11773.92    13245.43   1625.70 o 
   6 -13  10      821.80     1369.85   1247.26 o 
   7 -13  10      283.86      282.50   1332.54 o 
 -10 -12  10      540.06      551.41   1011.44 o 
  -9 -12  10     4491.49     4450.80   1977.49 o 
  -8 -12  10     1566.21     2957.34    942.33 o 
  -7 -12  10     4012.22     3940.75    930.36 o 
  -6 -12  10     5845.21     6563.30   1484.45 o 
  -5 -12  10     1744.52     1537.48   1098.01 o 
  -4 -12  10     8037.46     8850.92   1790.93 o 
  -3 -12  10      882.37      638.56    613.15 o 
  -2 -12  10     1132.18      379.87    593.33 o 
  -1 -12  10     4581.16     5452.32    595.40 o 
   0 -12  10     7120.38    10029.16    930.05 o 
   1 -12  10      125.08      375.90    645.22 o 
   2 -12  10      740.52     2306.09    807.52 o 
   3 -12  10      627.94     1941.32    833.26 o 
   4 -12  10    12417.87    13682.84   1407.16 o 
   5 -12  10    17728.12    21320.62   1897.53 o 
   6 -12  10       85.57      271.84   1103.34 o 
   7 -12  10     1780.26     4290.77   1316.55 o 
 -11 -11  10      532.63     1393.54   1825.58 o 
 -10 -11  10     3566.45     3473.01   1040.83 o 
  -9 -11  10     6569.94     8086.45   2236.00 o 
  -8 -11  10      846.43      160.76    764.52 o 
  -7 -11  10     2158.75     1884.96    757.75 o 
  -6 -11  10       14.04     -605.92    641.17 o 
  -5 -11  10    19502.70    19023.04   1806.92 o 
  -4 -11  10    26829.82    27726.66   1634.47 o 
  -3 -11  10       20.82     -144.37    557.98 o 
  -2 -11  10     3929.58     4147.36    704.20 o 
  -1 -11  10        2.75     -406.18    406.18 o 
   0 -11  10      114.41      153.22    458.90 o 
   1 -11  10     7720.77     9255.89    854.91 o 
   2 -11  10       18.83     -230.97    767.54 o 
   3 -11  10      427.68      834.52    951.43 o 
   4 -11  10     5452.01     6230.95   1167.30 o 
   5 -11  10     9215.20    10287.20   1391.17 o 
   6 -11  10     2216.73     2046.78   1124.66 o 
   7 -11  10     9897.74    11625.07   1577.73 o 
   8 -11  10     1862.62     2265.32   1247.26 o 
 -11 -10  10      348.37      846.99    964.76 o 
 -10 -10  10     2241.30     2211.83    893.34 o 
  -9 -10  10      346.43     -708.87    708.87 o 
  -8 -10  10     1647.98     1839.40    769.33 o 
  -7 -10  10      184.56      477.58    655.90 o 
  -6 -10  10      314.48       71.00    597.25 o 
  -5 -10  10    22224.60    23439.15   2212.01 o 
  -4 -10  10    13889.59    14324.67   1138.67 o 
  -3 -10  10    11906.30    11763.65   1806.92 o 
  -2 -10  10    26011.65    27604.38   1125.92 o 
  -1 -10  10     1712.34     1393.58    451.82 o 
   0 -10  10     2800.66     3143.81    632.16 o 
   1 -10  10     3579.54     3610.68    557.63 o 
   2 -10  10     1957.83     2777.74    545.86 o 
   3 -10  10    13951.63    16134.38   1449.80 o 
   4 -10  10      105.78      330.47    868.82 o 
   5 -10  10     3617.41     4274.78   1092.68 o 
   6 -10  10     1629.08     2894.27   1124.66 o 
   7 -10  10     6477.07     5212.89   1263.25 o 
   8 -10  10        9.44      948.77   1161.97 o 
 -12  -9  10     2262.59     2491.34   1084.69 o 
 -11  -9  10     5029.83     4403.17   1167.30 o 
 -10  -9  10      443.16      205.67    731.53 o 
  -9  -9  10      764.02      844.07    701.21 o 
  -8  -9  10     2535.08     1887.53    731.16 o 
  -7  -9  10     1087.06     1479.03    613.18 o 
  -6  -9  10     2592.71     2012.23    633.53 o 
  -5  -9  10     1481.62     2366.70    627.37 o 
  -4  -9  10       95.03      415.75    980.75 o 
  -3  -9  10    16303.30    17065.41   1219.36 o 
  -2  -9  10    28243.57    28503.68   1518.44 o 
  -1  -9  10      244.17      186.78    373.39 o 
   0  -9  10      741.45     1064.15    428.18 o 
   1  -9  10      401.78      503.84    441.94 o 
   2  -9  10    24955.39    26589.98   1291.12 o 
   3  -9  10    17604.70    18600.08   1102.04 o 
   4  -9  10     1156.40     1886.87    874.15 o 
   5  -9  10     7383.51     7707.40   1204.61 o 
   6  -9  10      827.84      666.27    964.76 o 
   7  -9  10        0.50      879.48   1060.70 o 
   8  -9  10     2183.73     1620.37   1177.96 o 
 -12  -8  10     8791.47     7519.86   1073.98 o 
 -11  -8  10    11963.29     9618.27   1101.02 o 
 -10  -8  10      139.44       83.22    657.59 o 
  -9  -8  10      155.86      249.16   1015.39 o 
  -8  -8  10      678.00     1538.55    624.18 o 
  -7  -8  10    13662.70    13631.01   1150.43 o 
  -6  -8  10    15435.61    15919.69   1160.35 o 
  -5  -8  10     4354.34     4565.93    688.15 o 
  -4  -8  10     1906.92     1921.88    612.88 o 
  -3  -8  10     1942.95     2366.88    380.68 o 
  -2  -8  10     3975.77     5572.46    485.67 o 
  -1  -8  10      972.30      885.51    413.17 o 
   0  -8  10      953.62     1270.09    402.43 o 
   1  -8  10     2633.95     2595.02    464.27 o 
   2  -8  10     8937.84     9243.21    735.21 o 
   3  -8  10     7764.38     9258.53    868.81 o 
   4  -8  10    11058.01    11757.87   1132.66 o 
   5  -8  10    22524.48    24426.78   1977.49 o 
   6  -8  10     2345.42     3203.42   1071.36 o 
   7  -8  10        3.60     -389.10   1007.40 o 
   8  -8  10      381.93      431.74   1129.99 o 
 -13  -7  10        7.12     1332.70    810.11 o 
 -12  -7  10     5089.98     4845.54    921.55 o 
 -11  -7  10     1177.89     -588.76    664.43 o 
 -10  -7  10     3514.85     3271.28   1028.72 o 
  -9  -7  10     5943.19     6350.64    854.57 o 
  -8  -7  10     5026.23     5469.44    763.52 o 
  -7  -7  10    19306.39    18187.43   1236.53 o 
  -6  -7  10     4640.22     5634.20    737.41 o 
  -5  -7  10    18523.96    17792.05   1860.22 o 
  -4  -7  10    32015.89    30935.91   1636.43 o 
  -3  -7  10       51.17      268.99    310.41 o 
  -2  -7  10      149.52      209.88    327.31 o 
  -1  -7  10      961.94     1914.71    376.35 o 
   0  -7  10     1821.94     2036.15    386.44 o 
   1  -7  10     5359.85     5662.77    589.77 o 
   2  -7  10      961.25      609.95    437.58 o 
   3  -7  10      345.07      917.29    468.73 o 
   4  -7  10    14343.50    13504.64    930.12 o 
   5  -7  10    14037.63    14439.39   1391.17 o 
   6  -7  10       58.39      278.58    545.26 o 
   7  -7  10     2459.11     2718.38   1135.32 o 
   8  -7  10     1620.41     2142.72   1241.93 o 
 -13  -6  10     2981.37     3210.39    848.24 o 
 -12  -6  10      365.85      946.28    691.52 o 
 -11  -6  10        0.01      -59.34    659.40 o 
 -10  -6  10     5149.62     5321.28    806.75 o 
  -9  -6  10      345.48     -273.40    528.60 o 
  -8  -6  10        2.97      127.58    513.14 o 
  -7  -6  10     7640.83     8725.59    869.68 o 
  -6  -6  10       79.95      465.54    522.46 o 
  -5  -6  10    41610.84    41754.32   2390.57 o 
  -4  -6  10    33096.18    32132.34   1213.10 o 
  -3  -6  10     1247.95     1865.94    354.41 o 
  -2  -6  10     7956.06     8674.80    544.30 o 
  -1  -6  10      912.01     1249.72    336.83 o 
   0  -6  10    17081.52    17183.04    937.82 o 
   1  -6  10    22074.44    21810.59   1086.53 o 
   2  -6  10     1787.91     2217.20    477.67 o 
   3  -6  10     7344.13     8654.70    726.98 o 
   4  -6  10      388.19      848.16    477.81 o 
   5  -6  10     2054.82     2574.44    582.25 o 
   6  -6  10     3434.08     3691.32    667.24 o 
   7  -6  10     2796.69     3306.28    710.49 o 
   8  -6  10       89.77     -154.57   1188.62 o 
 -13  -5  10     6119.32     5898.44    949.56 o 
 -12  -5  10      548.97     -144.58    754.22 o 
 -11  -5  10     1578.40     1664.99    664.28 o 
 -10  -5  10      212.28      193.41    599.64 o 
  -9  -5  10     7126.66     7553.67    856.69 o 
  -8  -5  10     5885.45     6018.53    761.18 o 
  -7  -5  10     8091.37     9480.87    884.96 o 
  -6  -5  10      237.37      -99.22    639.62 o 
  -5  -5  10    13570.92    13397.44   1001.51 o 
  -4  -5  10     5827.21     6849.41    491.92 o 
  -3  -5  10    18100.08    17939.93    801.37 o 
  -2  -5  10    23552.08    23369.57    928.72 o 
  -1  -5  10     6191.67     5551.71    554.77 o 
   0  -5  10     8949.05     8989.92    674.36 o 
   1  -5  10     4003.69     3667.02    513.72 o 
   2  -5  10    30631.88    30362.64   1348.90 o 
   3  -5  10    30598.89    27862.41   1328.37 o 
   4  -5  10      173.13     -307.85    470.00 o 
   5  -5  10     1869.26     1709.48    580.07 o 
   6  -5  10      194.97      362.35    592.33 o 
   7  -5  10      126.10     -327.29    661.96 o 
   8  -5  10     1502.94     1485.28    777.96 o 
 -13  -4  10     1076.41     2150.06    761.22 o 
 -12  -4  10     6571.97     6802.64    901.12 o 
 -11  -4  10     8371.52     7377.35    858.58 o 
 -10  -4  10     3282.01     2763.29   1034.05 o 
  -9  -4  10     6749.13     6301.35    780.94 o 
  -8  -4  10      202.69      -24.10    506.87 o 
  -7  -4  10    22461.86    20997.38   1317.34 o 
  -6  -4  10    17953.61    17168.24   1192.34 o 
  -5  -4  10       56.71       60.49    300.89 o 
  -4  -4  10      992.04     1012.18    393.10 o 
  -3  -4  10     3207.82     3584.86    400.32 o 
  -2  -4  10     2559.36     2265.49    456.63 o 
  -1  -4  10     5170.67     5336.01    557.47 o 
   0  -4  10      538.18      694.20    406.74 o 
   1  -4  10      576.06      457.80    416.22 o 
   2  -4  10    33617.91    31636.78   1418.84 o 
   3  -4  10    13892.09    12174.80   1340.53 o 
   4  -4  10     3788.65     4149.22    644.18 o 
   5  -4  10    11730.32    11353.84   1335.20 o 
   6  -4  10     2176.78     1774.69    702.98 o 
   7  -4  10     2498.86     1231.23    810.18 o 
   8  -4  10     2416.84     3414.95    867.89 o 
 -14  -3  10     1640.52     1730.47    777.12 o 
 -13  -3  10       30.23      -49.61    644.00 o 
 -12  -3  10     9544.19     8982.74   1228.60 o 
 -11  -3  10     3668.11     4083.90    748.41 o 
 -10  -3  10        0.35       61.81    493.93 o 
  -9  -3  10      127.35     -359.50    446.68 o 
  -8  -3  10     5074.01     4890.02    719.57 o 
  -7  -3  10    33215.99    31911.06   1702.98 o 
  -6  -3  10    21002.33    21686.75    893.35 o 
  -5  -3  10     9224.92     8672.12    564.37 o 
  -4  -3  10    14698.35    14344.91    705.21 o 
  -3  -3  10       45.85      -10.94    293.28 o 
  -2  -3  10     3807.85     3457.52    515.18 o 
  -1  -3  10     6102.76     6278.42    599.13 o 
   0  -3  10     1863.34     2144.61    476.48 o 
   1  -3  10     3173.47     3338.14    535.66 o 
   2  -3  10     5856.55     5214.10    619.42 o 
   3  -3  10     2212.50     2456.52    574.65 o 
   4  -3  10    11732.17     9813.50    878.78 o 
   5  -3  10    11918.33    12762.43   1060.70 o 
   6  -3  10      472.16     1276.35    717.52 o 
   7  -3  10       65.95      734.90    773.26 o 
   8  -3  10        6.73      685.84    816.43 o 
 -14  -2  10     2428.54     2403.51    809.36 o 
 -13  -2  10     1239.95     2315.40    714.88 o 
 -12  -2  10      285.44      418.70    575.60 o 
 -11  -2  10      738.27     1355.34    587.54 o 
 -10  -2  10     3207.29     3882.18    711.58 o 
  -9  -2  10       83.38       43.78    458.45 o 
  -8  -2  10     3553.74     4966.19    712.55 o 
  -7  -2  10    18698.36    18355.26   1232.30 o 
  -6  -2  10     1275.68     1630.52    350.27 o 
  -5  -2  10    32387.86    32217.26   1425.10 o 
  -4  -2  10    38509.91    36781.95   1296.47 o 
  -3  -2  10      538.08      516.16    402.72 o 
  -2  -2  10      366.25      598.53    412.74 o 
  -1  -2  10      232.70      201.48    423.70 o 
   0  -2  10    28198.37    28445.33   1339.68 o 
   1  -2  10    12714.69    12146.90    868.66 o 
   2  -2  10      751.73      489.76    508.39 o 
   3  -2  10     4544.10     4069.44    677.02 o 
   4  -2  10     3197.84     3376.19    709.50 o 
   5  -2  10     1035.70      455.02    692.92 o 
   6  -2  10     1548.50     1132.54    802.85 o 
   7  -2  10      384.21      196.01    824.88 o 
   8  -2  10       46.52     -463.72   1513.76 o 
 -14  -1  10     9586.59    11177.33   1918.86 o 
 -13  -1  10     6730.01     6732.45    896.19 o 
 -12  -1  10      284.40      339.65    527.88 o 
 -11  -1  10     1092.43     2104.37    587.68 o 
 -10  -1  10       13.09      602.31    496.72 o 
  -9  -1  10     6616.57     6906.79    756.92 o 
  -8  -1  10     4128.15     4284.66    695.19 o 
  -7  -1  10      904.55     1362.74    312.41 o 
  -6  -1  10      378.31     -159.50    469.83 o 
  -5  -1  10    24271.61    23031.62    946.57 o 
  -4  -1  10    11317.90    10539.49    607.04 o 
  -3  -1  10     4096.37     4741.13    863.48 o 
  -2  -1  10     1909.09     1315.21    844.83 o 
  -1  -1  10     8601.99     8157.14    717.09 o 
   0  -1  10    33355.19    32394.01   1497.57 o 
   1  -1  10     5047.11     4773.67    674.23 o 
   2  -1  10     9474.33     8456.62    814.08 o 
   3  -1  10    13659.65    12758.44   1026.03 o 
   4  -1  10     1018.97     1177.73    695.82 o 
   5  -1  10      118.06       56.92    742.33 o 
   6  -1  10     1052.01      481.16   1716.31 o 
   7  -1  10      599.45     -459.54   1540.41 o 
 -14   0  10    11179.02    12680.44   1966.83 o 
 -13   0  10     3193.55     4349.41   1305.89 o 
 -12   0  10      819.18     1090.77    581.26 o 
 -11   0  10     2481.12     2068.63    596.49 o 
 -10   0  10     5515.84     5282.90    701.00 o 
  -9   0  10    20714.29    18181.84   1182.91 o 
  -8   0  10     5953.65     6800.49    927.45 o 
  -7   0  10    10714.07    10465.26    622.88 o 
  -6   0  10     6751.15     6766.09    504.10 o 
  -5   0  10      567.86      648.48    289.80 o 
  -4   0  10        2.69     -149.40    402.03 o 
  -3   0  10     5574.19     6310.78    644.82 o 
  -2   0  10      620.96      361.98    462.19 o 
  -1   0  10      660.66      556.38    500.89 o 
   0   0  10     8346.31     8260.88    789.77 o 
   1   0  10       28.67     -501.87    501.87 o 
   2   0  10    22719.08    22265.26   1328.47 o 
   3   0  10    14636.93    15047.02   1186.75 o 
   4   0  10        0.67     -330.35    706.51 o 
   5   0  10      270.80      378.32    805.60 o 
   6   0  10      397.32      506.17   1079.36 o 
   7   0  10     4426.20     4481.36   3112.81 o 
 -14   1  10     2731.39     2526.49   1273.91 o 
 -13   1  10        6.33     -618.30    922.12 o 
 -12   1  10     6006.14     6811.94   1444.47 o 
 -11   1  10     2529.33     2275.97    576.27 o 
 -10   1  10     3921.95     4023.22    682.26 o 
  -9   1  10     6351.35     6961.18   1156.64 o 
  -8   1  10     1136.49     1083.40    381.88 o 
  -7   1  10    57186.43    51220.62   1743.43 o 
  -6   1  10    22655.80    22264.03    957.46 o 
  -5   1  10     2747.66     2837.45    381.90 o 
  -4   1  10     1453.89      598.82    438.12 o 
  -3   1  10     1311.13     1175.35    503.39 o 
  -2   1  10    12353.42    13411.56    942.56 o 
  -1   1  10     4141.69     4533.11    668.59 o 
   0   1  10     1833.99     1307.59    584.05 o 
   1   1  10     1616.09     1273.07    637.78 o 
   2   1  10     9369.44     7819.21    895.09 o 
   3   1  10     2471.75     2137.58    775.97 o 
   4   1  10     4491.24     4094.88    916.96 o 
   5   1  10     3684.45     4574.11   1500.44 o 
   6   1  10     1008.63      984.78   1137.99 o 
 -13   2  10      185.04      959.43   1055.37 o 
 -12   2  10      649.28      517.02    970.09 o 
 -11   2  10      738.78     1311.22    980.75 o 
 -10   2  10      349.00     -490.37    751.55 o 
  -9   2  10     1513.00     1547.02    451.98 o 
  -8   2  10     1242.25     2019.39    644.67 o 
  -7   2  10    35426.49    33013.71   1286.42 o 
  -6   2  10     8676.92     8360.54    878.85 o 
  -5   2  10    16702.48    14087.29   2172.04 o 
  -4   2  10     3486.20     2544.98    858.15 o 
  -3   2  10      485.23      362.45   1028.72 o 
  -2   2  10    18959.44    21152.30   1239.68 o 
  -1   2  10     1327.75     1429.41    597.97 o 
   0   2  10    14237.34    15764.26   1091.85 o 
   1   2  10     9771.81     8878.13    936.45 o 
   2   2  10      469.63      853.98    750.48 o 
   3   2  10      174.90      187.79    787.85 o 
   4   2  10     2869.76     1984.47   1452.47 o 
   5   2  10      538.95      388.03   1031.38 o 
   6   2  10       58.64       40.91   1564.40 o 
 -13   3  10     3735.56     5207.56   1343.20 o 
 -12   3  10     1523.18     1657.68    991.41 o 
 -11   3  10     6305.48     7696.74   1305.89 o 
 -10   3  10      516.23      181.23    762.21 o 
  -9   3  10     9525.08    10067.70   1020.72 o 
  -8   3  10      363.56      518.01    406.76 o 
  -7   3  10     4775.30     5515.29    556.47 o 
  -6   3  10        0.64      284.89    510.70 o 
  -5   3  10     6567.73     4806.87   1303.22 o 
  -4   3  10     3154.62     3781.69   1748.29 o 
  -3   3  10       11.27     -527.29    527.29 o 
  -2   3  10     1115.37      455.33    770.21 o 
  -1   3  10     1044.23      608.65   1087.35 o 
   0   3  10    30190.57    31246.53   1603.95 o 
   1   3  10    10853.56    11901.26   1069.18 o 
   2   3  10     1415.71     1844.27    862.72 o 
   3   3  10     2330.18     3613.64   1964.16 o 
   4   3  10       66.08       -9.48    930.88 o 
   5   3  10     1386.52     1013.37   1910.86 o 
 -13   4  10     4800.56     5484.73   1380.51 o 
 -12   4  10     1037.50     2270.65   1071.36 o 
 -11   4  10      540.66      426.41    884.81 o 
 -10   4  10     1605.55     1765.65    593.75 o 
  -9   4  10    19390.91    19963.62   1221.04 o 
  -8   4  10     6311.50     5615.49    681.82 o 
  -7   4  10     4077.79     4078.49    685.09 o 
  -6   4  10     1189.39      673.38    591.16 o 
  -5   4  10     1304.26      271.39   2150.72 o 
  -4   4  10      622.45     -151.28   1335.20 o 
  -3   4  10      525.93     -498.89    975.42 o 
  -2   4  10       15.96     -100.21    594.28 o 
  -1   4  10     2168.45     2927.24    842.16 o 
   0   4  10    13754.53    17180.18   1218.73 o 
   1   4  10     1226.89      746.90    795.64 o 
   2   4  10     7882.84     9549.83   1489.78 o 
   3   4  10     6370.64     5908.88   1114.99 o 
   4   4  10      652.68      321.19   1035.04 o 
   5   4  10      994.88     1022.89   1423.15 o 
 -12   5  10      709.34      149.24    964.76 o 
 -11   5  10      134.61     -346.46    863.48 o 
 -10   5  10     3753.49     4072.24    948.77 o 
  -9   5  10    16096.03    17618.29   1303.89 o 
  -8   5  10      344.18      343.33    637.58 o 
  -7   5  10    14553.08    15234.77   1189.15 o 
  -6   5  10     8588.29     7819.34   1098.01 o 
  -5   5  10      970.92      366.71   2094.75 o 
  -4   5  10     2832.61     1563.65   1772.28 o 
  -3   5  10      162.94     -628.33    652.69 o 
  -2   5  10     4981.12     4066.91   1391.17 o 
  -1   5  10     1289.57     1988.93    735.49 o 
   0   5  10     1721.46     1676.56    770.88 o 
   1   5  10       16.85       28.73   1071.36 o 
   2   5  10     5716.49     6580.88   1305.89 o 
   3   5  10     1825.48      465.12   1503.10 o 
   4   5  10      100.29      925.67   1113.24 o 
 -12   6  10      467.04      -21.32   1487.11 o 
 -11   6  10     1132.01     1255.38    751.42 o 
 -10   6  10      303.52      279.45    710.27 o 
  -9   6  10     2590.19     3935.77   1257.92 o 
  -8   6  10      996.90     1274.57    753.34 o 
  -7   6  10    20235.73    18703.51   1689.66 o 
  -6   6  10     4202.24     5927.13   1124.66 o 
  -5   6  10      465.06      159.90    826.17 o 
  -4   6  10       87.08    -1379.54   1782.94 o 
  -3   6  10     3679.73     2457.63   1050.04 o 
  -2   6  10    13329.13    15500.09   2014.80 o 
  -1   6  10     2659.72     2988.84    793.72 o 
   0   6  10     2174.96     2369.70    835.38 o 
   1   6  10     2175.36     2880.95    907.72 o 
   2   6  10      265.11      226.72    915.28 o 
   3   6  10       68.23        5.13   2670.41 o 
 -11   7  10     6568.68     6046.02   1030.56 o 
 -10   7  10      309.35      354.27    775.57 o 
  -9   7  10     3684.89     3911.79    905.62 o 
  -8   7  10       72.26      207.88    900.80 o 
  -7   7  10     4022.95     5298.17   1151.31 o 
  -6   7  10       11.25     1183.29   1034.05 o 
  -5   7  10     2460.04     2936.92   1023.39 o 
  -4   7  10     1033.83     1716.31   1023.39 o 
  -3   7  10     2326.02     2142.72   1018.06 o 
  -2   7  10     6165.71     8869.38   1780.27 o 
  -1   7  10       41.21      128.00    711.05 o 
   0   7  10    10164.20    12954.83   1191.29 o 
   1   7  10     5070.96     6679.23   1050.32 o 
   2   7  10        2.33     1103.66    956.11 o 
 -10   8  10      164.29      314.48    908.79 o 
  -9   8  10     9578.73     9561.39   1181.00 o 
  -8   8  10     2405.03     2766.35   1098.01 o 
  -7   8  10      531.29      218.54   1018.06 o 
  -6   8  10      280.78      703.58   1023.39 o 
  -5   8  10      190.95       31.98    991.41 o 
  -4   8  10      502.36     1343.20   1071.36 o 
  -3   8  10        3.51      554.34   1007.40 o 
  -1   8  10      577.35     1556.39    793.32 o 
   0   8  10     7668.63     9678.74   1623.03 o 
  -9   9  10    14277.97    12360.63   1599.05 o 
  -8   9  10      659.42     -106.60   1108.67 o 
  -7   9  10     1643.91     1444.47   1172.63 o 
  -6   9  10      578.34      405.09   1114.00 o 
  -5   9  10      840.95     2036.12   1151.31 o 
  -4   9  10     3461.33     3240.73   1252.59 o 
  -3   9  10      322.75     1631.03   1209.94 o 
  -1   9  10      856.30     2286.64   1007.40 o 
  -5  10  10      738.15     2377.25   1236.60 o 
  -4 -17  11      116.89    -1647.02   2856.96 o 
  -3 -17  11      106.87      612.97   2798.33 o 
  -2 -17  11       11.38     -111.93   2515.83 o 
  -1 -17  11     6274.85     6470.81   2707.72 o 
   0 -17  11     8430.15     8725.46   2755.69 o 
   1 -17  11       50.88     1950.84   2355.93 o 
   2 -17  11     4668.89     5997.77   1092.46 o 
  -6 -16  11      114.48    -2808.99   2808.99 o 
  -5 -16  11      728.14    -2217.34   2851.63 o 
  -4 -16  11     2726.13     -922.12   2915.59 o 
  -3 -16  11        7.77    -1924.19   2430.55 o 
  -2 -16  11      493.44    -1108.67   2228.00 o 
  -1 -16  11     2884.17     2387.91   2281.31 o 
   0 -16  11     2693.11     4941.05   2457.20 o 
   1 -16  11     2842.64     3405.97   2334.61 o 
   2 -16  11     8080.34    10163.27   1213.61 o 
   3 -16  11      955.50      890.25    992.78 o 
   4 -16  11      184.34     1044.47   1052.46 o 
  -7 -15  11     5508.52     5096.39   3006.21 o 
  -6 -15  11      911.96     -696.56   1737.63 o 
  -5 -15  11      381.49       72.08    849.94 o 
  -4 -15  11      150.95     -117.26   2371.92 o 
  -3 -15  11     3502.35     4360.07   2430.55 o 
  -2 -15  11     4619.89     4610.58   2339.94 o 
  -1 -15  11       37.25       42.64   1993.48 o 
   0 -15  11     1490.75     3779.08   2350.60 o 
   1 -15  11     1861.98     2483.53    833.29 o 
   2 -15  11     1539.81     3506.05    948.81 o 
   3 -15  11      298.35      299.95   2774.35 o 
   4 -15  11      281.78     -855.91    998.81 o 
   5 -15  11      284.72     -458.39   1257.92 o 
  -8 -14  11     5747.99     3806.92   4130.87 o 
  -7 -14  11     3098.71     2309.53   1345.86 o 
  -6 -14  11      112.95     -835.08    835.08 o 
  -5 -14  11      799.64     -190.12    785.33 o 
  -4 -14  11     2017.17     1655.65   1249.92 o 
  -3 -14  11     9171.13     7222.36   2457.20 o 
  -2 -14  11     7144.18     7702.07   2366.59 o 
  -1 -14  11     2386.58     2633.10   2068.10 o 
   0 -14  11    10371.99    12544.17   1998.81 o 
   1 -14  11      164.47        6.75   1401.83 o 
   2 -14  11      173.30      178.57    821.16 o 
   3 -14  11     1765.15     1659.72    987.35 o 
   4 -14  11       23.44      -42.64   1188.62 o 
   5 -14  11      825.90      495.70   1305.89 o 
   6 -14  11      813.83      804.85   1417.82 o 
  -9 -13  11     1674.42      572.68   1045.49 o 
  -8 -13  11      443.14     -285.90    939.66 o 
  -7 -13  11        1.95      422.37    855.31 o 
  -6 -13  11     2843.07     3028.21    933.37 o 
  -5 -13  11      553.93     -302.21    766.07 o 
  -4 -13  11      202.19     -663.35    703.58 o 
  -3 -13  11     5618.99     4775.69    855.61 o 
  -2 -13  11     1197.02     1753.61    708.27 o 
  -1 -13  11    14678.65    17962.62   2846.30 o 
   0 -13  11    25249.52    29335.18   4623.91 o 
   1 -13  11       29.24      332.74    799.52 o 
   2 -13  11      411.26      401.09    800.32 o 
   3 -13  11       60.20      876.79   1060.70 o 
   4 -13  11     6021.98     6886.56   1343.20 o 
   5 -13  11     6107.45     6913.21   1433.81 o 
   6 -13  11       61.90      735.56   1289.90 o 
 -10 -12  11     7109.68     7116.50   3363.33 o 
  -9 -12  11     6874.98     6278.14   2867.62 o 
  -8 -12  11       22.57     -795.11    795.11 o 
  -7 -12  11       24.80     -381.24    967.42 o 
  -6 -12  11      141.24     -185.31   1169.97 o 
  -5 -12  11     1588.10     1114.86    757.40 o 
  -4 -12  11     3997.30     5229.54   1015.39 o 
  -3 -12  11     1052.51      869.45    663.62 o 
  -2 -12  11     1491.08     2449.60    718.12 o 
  -1 -12  11    13598.20    15124.47    889.08 o 
   0 -12  11     6454.58     7821.70    715.34 o 
   1 -12  11     1341.06      852.59    716.99 o 
   2 -12  11     4153.07     4178.68    911.42 o 
   3 -12  11     2081.66     2180.03   1076.69 o 
   4 -12  11     8000.45     8325.70   1407.16 o 
   5 -12  11     2850.84     4653.22   1359.19 o 
   6 -12  11     3016.55     3368.66   1327.21 o 
   7 -12  11     9081.83     8165.80   1599.05 o 
 -11 -11  11      434.97      470.59    970.73 o 
 -10 -11  11    11069.10    10493.71   2574.46 o 
  -9 -11  11     3243.33     3330.46    979.80 o 
  -8 -11  11     1919.39     2274.82    865.37 o 
  -7 -11  11     6172.86     7663.80   1617.70 o 
  -6 -11  11     3147.31     4644.12   1479.12 o 
  -5 -11  11     9266.63    10287.83   2931.58 o 
  -4 -11  11     4471.77     5234.54   1569.73 o 
  -3 -11  11     5439.45     6851.97    930.11 o 
  -2 -11  11    10773.20    10621.97   1391.17 o 
  -1 -11  11     1168.60     1493.02    511.13 o 
   0 -11  11      240.52     -117.48    479.70 o 
   1 -11  11     5693.44     6039.03    677.05 o 
   2 -11  11     2317.86     3603.18    964.76 o 
   3 -11  11       18.94     -847.49    847.49 o 
   4 -11  11     1477.61     1428.48   1039.38 o 
   5 -11  11      258.61      634.29   1060.70 o 
   6 -11  11    10284.87    11379.88   1572.40 o 
   7 -11  11    11036.15    13463.97   1801.59 o 
 -11 -10  11      330.63      923.44    909.19 o 
 -10 -10  11     3036.79     3106.11    945.61 o 
  -9 -10  11      221.16     -101.51    733.99 o 
  -8 -10  11     6536.72     7094.33   1806.92 o 
  -7 -10  11     5847.19     6502.06   2057.44 o 
  -6 -10  11     1454.04     1540.19    711.41 o 
  -5 -10  11     2217.53     1408.98    669.69 o 
  -4 -10  11       14.05      -65.29    601.32 o 
  -3 -10  11    37837.84    38113.05   2481.19 o 
  -2 -10  11    31451.08    33343.24   1490.53 o 
  -1 -10  11     1723.78     2275.82    495.39 o 
   0 -10  11     1930.04     2688.81    532.84 o 
   1 -10  11        9.99       65.48    496.47 o 
   2 -10  11     2555.46     3009.20    646.37 o 
   3 -10  11     5016.32     4791.81   1044.71 o 
   4 -10  11       58.51      426.41    975.42 o 
   5 -10  11      800.92      522.36   1002.07 o 
   6 -10  11     3358.29     2446.54   1167.30 o 
   7 -10  11     4251.85     4136.20   1343.20 o 
 -12  -9  11     7489.88     6414.78   1428.48 o 
 -11  -9  11     3414.60     2697.39    892.70 o 
 -10  -9  11      582.12      287.35    771.20 o 
  -9  -9  11      312.03     1007.08    744.86 o 
  -8  -9  11     2051.93     2130.79    757.52 o 
  -7  -9  11        3.02      279.44    639.64 o 
  -6  -9  11     4083.39     3771.93    746.59 o 
  -5  -9  11       76.19     -232.69    581.26 o 
  -4  -9  11      583.98      261.13    635.17 o 
  -3  -9  11    30651.64    32034.34   1796.76 o 
  -2  -9  11    10380.47    11811.23    751.38 o 
  -1  -9  11    16011.69    18536.91    935.72 o 
   0  -9  11    18603.82    21059.19   1037.69 o 
   1  -9  11     1290.38     1517.82    559.46 o 
   2  -9  11     3391.48     3687.10    668.93 o 
   3  -9  11     1670.88     1788.96    603.30 o 
   4  -9  11     4802.90     5624.90    763.46 o 
   5  -9  11    10329.76    10953.47   1455.13 o 
   6  -9  11      369.16      970.09   1098.01 o 
   7  -9  11      930.27      634.29   1167.30 o 
 -12  -8  11    10847.37    10168.54   1838.90 o 
 -11  -8  11     1708.09     2326.28    938.11 o 
 -10  -8  11     6562.29     6582.14   1050.04 o 
  -9  -8  11     8081.46     8694.28   1788.27 o 
  -8  -8  11      993.32      143.28    622.96 o 
  -7  -8  11     4200.57     4239.91    738.01 o 
  -6  -8  11     1883.38     1524.66    639.83 o 
  -5  -8  11     4694.43     3662.82    761.89 o 
  -4  -8  11     4091.54     4417.54    763.32 o 
  -3  -8  11     2388.32     2648.75    439.10 o 
  -2  -8  11      413.38      211.16    378.70 o 
  -1  -8  11    11424.58    12245.17    916.29 o 
   0  -8  11    12747.83    12457.29    854.16 o 
   1  -8  11      295.26     -351.79    486.20 o 
   2  -8  11      272.70      272.48    964.76 o 
   3  -8  11     1214.13     2150.99    578.74 o 
   4  -8  11    19641.09    22006.74   2691.73 o 
   5  -8  11    10818.92    10923.00    917.50 o 
   6  -8  11     2209.90     3038.19   1167.30 o 
   7  -8  11     3952.50     4312.09   1364.52 o 
 -13  -7  11      163.57       21.32   1433.81 o 
 -12  -7  11     3772.34     4416.04   1305.89 o 
 -11  -7  11       45.85      -85.88    690.55 o 
 -10  -7  11    16987.94    16918.47   1452.47 o 
  -9  -7  11    14685.24    15890.79   1326.00 o 
  -8  -7  11      223.39     1323.19    614.16 o 
  -7  -7  11      288.95      332.46    567.95 o 
  -6  -7  11     1479.92      622.26    831.50 o 
  -5  -7  11    25225.05    24473.93   1483.59 o 
  -4  -7  11    13918.79    13188.31   1043.20 o 
  -3  -7  11     9273.03    10442.29    645.38 o 
  -2  -7  11     1592.71     1838.36    413.23 o 
  -1  -7  11     2250.46     2404.44    529.89 o 
   0  -7  11       68.37      238.25    463.54 o 
   1  -7  11      283.95      533.81    480.84 o 
   2  -7  11      232.36      172.93    466.16 o 
   3  -7  11     1399.21     1693.29    554.29 o 
   4  -7  11     7690.09     8371.09    793.69 o 
   5  -7  11     2491.45     3068.72   1055.37 o 
   6  -7  11     9768.47    10236.28   1569.73 o 
   7  -7  11     9652.72    10953.47   1631.03 o 
 -13  -6  11     1187.89     1273.27    782.62 o 
 -12  -6  11     1336.46     1323.14    750.24 o 
 -11  -6  11       15.59      408.94    652.92 o 
 -10  -6  11     7865.50     8045.29   1929.52 o 
  -9  -6  11       82.49     -192.73    584.50 o 
  -8  -6  11     7306.95     6759.54    848.64 o 
  -7  -6  11     2728.98     1985.36    644.08 o 
  -6  -6  11     8046.25     7661.53    890.82 o 
  -5  -6  11    24890.34    22292.07   1418.39 o 
  -4  -6  11     1006.69     1287.69    459.08 o 
  -3  -6  11    27829.02    26889.44   1073.98 o 
  -2  -6  11    26365.21    25623.30   1052.43 o 
  -1  -6  11       12.33       39.32    446.99 o 
   0  -6  11       49.60      527.42    454.88 o 
   1  -6  11     1123.91      945.74    666.27 o 
   2  -6  11     4874.43     4713.16   1177.96 o 
   3  -6  11     4090.06     4433.67    636.08 o 
   4  -6  11     1386.76      807.52    967.42 o 
   5  -6  11       58.22      452.40    585.16 o 
   6  -6  11     7589.55     7518.57    860.15 o 
   7  -6  11     4586.48     5301.32    855.46 o 
 -13  -5  11       17.64      534.05    736.99 o 
 -12  -5  11     8491.17     7660.14   1018.06 o 
 -11  -5  11     3991.51     3746.90   1106.01 o 
 -10  -5  11      721.91      666.24    647.61 o 
  -9  -5  11      705.86     1336.99    620.19 o 
  -8  -5  11     4049.44     4112.90    736.57 o 
  -7  -5  11      192.50      560.64    613.11 o 
  -6  -5  11       70.58       38.70    584.05 o 
  -5  -5  11     9539.06    10056.15    882.76 o 
  -4  -5  11      690.80      863.55    378.64 o 
  -3  -5  11    50861.10    51405.64   1721.52 o 
  -2  -5  11    20745.68    20347.94   1093.67 o 
  -1  -5  11     3336.60     3311.87    756.88 o 
   0  -5  11     3134.30     3044.71    708.91 o 
   1  -5  11     3278.09     3513.04    588.03 o 
   2  -5  11    14430.06    14271.98    959.16 o 
   3  -5  11    11386.77    11703.80    893.60 o 
   4  -5  11     3720.10     3596.38    660.73 o 
   5  -5  11     4721.13     4755.82    756.60 o 
   6  -5  11      280.55      254.40    669.72 o 
   7  -5  11      176.03      737.44    729.64 o 
 -13  -4  11     1562.56     1724.04    754.78 o 
 -12  -4  11    20707.06    19947.98   1494.46 o 
 -11  -4  11     5716.33     5907.72    855.09 o 
 -10  -4  11     1281.47     1342.08    624.87 o 
  -9  -4  11     2189.63     2306.75    652.67 o 
  -8  -4  11     1433.30     1589.02    604.44 o 
  -7  -4  11    14474.07    14354.12   1158.21 o 
  -6  -4  11     3868.78     3833.11    732.48 o 
  -5  -4  11    12425.75    11955.12    717.53 o 
  -4  -4  11       71.19      131.29    363.70 o 
  -3  -4  11    12807.19    11845.34    832.79 o 
  -2  -4  11      981.59      884.93    493.04 o 
  -1  -4  11    13215.54    13702.53    901.71 o 
   0  -4  11    10776.30     8528.28    736.66 o 
   1  -4  11     2580.64     2765.83    564.75 o 
   2  -4  11     8522.26     7751.60    750.39 o 
   3  -4  11      288.53      879.90    543.31 o 
   4  -4  11    22252.44    23241.75   1376.17 o 
   5  -4  11    14329.82    13093.25   1067.02 o 
   6  -4  11        3.66      325.77    707.49 o 
   7  -4  11      532.76      954.16    778.19 o 
 -13  -3  11      892.02      389.41    680.05 o 
 -12  -3  11     9922.11     8972.78    998.99 o 
 -11  -3  11      186.43      -92.82    553.11 o 
 -10  -3  11    11303.90    11103.72   1012.66 o 
  -9  -3  11     8251.19     8654.52    907.10 o 
  -8  -3  11     7693.99     8571.33   1068.70 o 
  -7  -3  11     7513.19     7915.65    913.97 o 
  -6  -3  11      116.98      449.20    364.68 o 
  -5  -3  11    33567.92    32587.56   1551.80 o 
  -4  -3  11    16217.78    15844.44    972.22 o 
  -3  -3  11      893.44     1370.30    674.26 o 
  -2  -3  11       27.70      552.79    466.94 o 
  -1  -3  11     1136.41      712.79    480.36 o 
   0  -3  11      123.45      226.19    481.14 o 
   1  -3  11     1671.28     1641.70    938.11 o 
   2  -3  11      355.85      264.11    506.77 o 
   3  -3  11      271.46     -474.06    954.10 o 
   4  -3  11    19703.18    20084.60   1316.82 o 
   5  -3  11     5214.69     4402.87    816.81 o 
   6  -3  11     3749.40     3843.55    877.39 o 
   7  -3  11     4101.51     3759.01    936.44 o 
 -13  -2  11      166.22     1000.29    675.83 o 
 -12  -2  11     2164.13     1464.77    652.76 o 
 -11  -2  11     1041.93      853.76    564.59 o 
 -10  -2  11     8936.97     8014.35    924.78 o 
  -9  -2  11     2626.01     2276.93    618.30 o 
  -8  -2  11       35.74      172.62    570.92 o 
  -7  -2  11      571.21      203.22    587.49 o 
  -6  -2  11     7156.08     7482.24    577.71 o 
  -5  -2  11    41929.98    40257.61   1631.73 o 
  -4  -2  11    10764.09    11212.11    822.32 o 
  -3  -2  11    11871.80    11994.46    967.42 o 
  -2  -2  11     9321.81     8209.33    762.66 o 
  -1  -2  11      771.17     1457.68    534.20 o 
   0  -2  11     4105.47     3613.02    634.24 o 
   1  -2  11     4417.96     4651.34    674.92 o 
   2  -2  11     4228.77     3837.04    694.20 o 
   3  -2  11     2107.60     2151.62    671.92 o 
   4  -2  11     3714.48     3136.55    775.30 o 
   5  -2  11      209.69     -122.63    733.43 o 
   6  -2  11     6269.78     5179.27    985.70 o 
   7  -2  11     2347.21     1542.01    951.43 o 
 -13  -1  11     1140.24      550.13    649.14 o 
 -12  -1  11     4217.49     4517.26    767.04 o 
 -11  -1  11     1745.81     2163.56    632.05 o 
 -10  -1  11       41.44     -221.07    518.01 o 
  -9  -1  11     3030.71     2846.30   1034.05 o 
  -8  -1  11     2236.00     2924.89   1857.56 o 
  -7  -1  11     1223.48     1162.41    596.22 o 
  -6  -1  11     2284.24     2427.06    437.58 o 
  -5  -1  11    20061.45    20134.85   1423.15 o 
  -4  -1  11       25.06       84.82    471.06 o 
  -3  -1  11    27031.66    25851.26   1401.83 o 
  -2  -1  11    19287.64    18876.45   1143.71 o 
  -1  -1  11      701.71     1265.16    574.85 o 
   0  -1  11      941.16      202.69    548.10 o 
   1  -1  11      339.25      186.25    553.49 o 
   2  -1  11    17841.55    17327.57   1213.33 o 
   3  -1  11     5751.31     5046.29    855.49 o 
   4  -1  11     1215.98     1423.85   1281.90 o 
   5  -1  11      994.71      493.28   1455.13 o 
   6  -1  11      671.16       95.69   1721.64 o 
 -13   0  11      398.17      650.28   1129.99 o 
 -12   0  11    14170.54    13105.21   1982.82 o 
 -11   0  11     6730.72     6298.26    817.11 o 
 -10   0  11      797.08      282.16    623.63 o 
  -9   0  11     1113.63     1259.24    624.24 o 
  -8   0  11      390.52      393.53    590.50 o 
  -7   0  11    15388.07    15018.47    780.46 o 
  -6   0  11     3178.54     3425.32    566.14 o 
  -5   0  11     1093.61      694.97    612.97 o 
  -4   0  11       19.57      468.11    527.99 o 
  -3   0  11    11451.56    12890.57   1124.66 o 
  -2   0  11     3304.38     2483.28    714.24 o 
  -1   0  11     2252.40     2614.24    640.69 o 
   0   0  11     1275.53      152.49    604.44 o 
   1   0  11     3218.30     2833.13    728.70 o 
   2   0  11    20697.18    20362.30   1372.40 o 
   3   0  11      847.52      442.09    748.30 o 
   4   0  11     8512.28     7079.34   1956.17 o 
   5   0  11     4222.17     5436.57   1806.92 o 
   6   0  11      563.99     -693.42    909.52 o 
 -13   1  11     2265.65     2206.68   1167.30 o 
 -12   1  11    12780.37    14247.50   1892.20 o 
 -11   1  11     2015.38     2015.09   1193.95 o 
 -10   1  11     1596.26     1601.11    563.22 o 
  -9   1  11     1744.86     2453.19    681.32 o 
  -8   1  11     9107.42     9946.92    683.22 o 
  -7   1  11    26801.27    25450.07   1092.00 o 
  -6   1  11     2116.22     1657.49    594.31 o 
  -5   1  11    13080.76    11209.59   2177.37 o 
  -4   1  11     2610.55     3172.16    644.56 o 
  -3   1  11       36.23     -532.43    532.43 o 
  -2   1  11      186.70     -511.41    577.58 o 
  -1   1  11     2974.09     2694.07    691.99 o 
   0   1  11      359.26      -34.80    631.86 o 
   1   1  11      162.00     -654.69    654.69 o 
   2   1  11     4782.19     4306.59    879.76 o 
   3   1  11      213.64     -590.48    791.53 o 
   4   1  11    12057.53    12108.75   3504.58 o 
   5   1  11     4035.95     4510.38   1620.37 o 
 -13   2  11        1.08      639.62   1050.04 o 
 -12   2  11     2321.44     1940.18   1060.70 o 
 -11   2  11      795.90      911.46    879.48 o 
 -10   2  11     5460.01     5218.22   1103.34 o 
  -9   2  11     1111.53     1289.24    453.48 o 
  -8   2  11     4174.62     5308.03    556.07 o 
  -7   2  11     6251.31     6345.11    732.17 o 
  -6   2  11     3330.24     3330.17   1007.40 o 
  -5   2  11    47028.48    38641.18   5868.50 o 
  -4   2  11    10925.19     9759.51   1801.59 o 
  -3   2  11     5149.52     4673.76    770.71 o 
  -2   2  11      238.20     -492.73    652.94 o 
  -1   2  11     1627.68     3169.46    757.09 o 
   0   2  11    11507.96    10396.97   1982.82 o 
   1   2  11     1832.82     3430.67    862.09 o 
   2   2  11     2338.04     2492.55   1012.73 o 
   3   2  11      170.05     -763.78    861.63 o 
   4   2  11     3072.72     1177.01   1185.96 o 
   5   2  11      379.94      530.24   1061.83 o 
 -13   3  11     1423.20     1225.94   1076.69 o 
 -12   3  11       61.02     -101.27    911.46 o 
 -11   3  11      578.55      245.19    783.53 o 
 -10   3  11       78.08     -186.56    772.87 o 
  -9   3  11     2870.60     2908.16    593.61 o 
  -8   3  11       40.18       24.15    440.20 o 
  -7   3  11     2559.86     3084.64    748.89 o 
  -6   3  11     2749.73     1628.10   1002.07 o 
  -5   3  11    21586.90    20872.97   4863.77 o 
  -4   3  11     2189.32     1224.17    655.47 o 
  -3   3  11    10344.65    11334.58   1013.94 o 
  -2   3  11     2964.00     3694.41   1428.48 o 
  -1   3  11      554.80      277.70   1092.68 o 
   0   3  11    13555.30    14541.71   1185.21 o 
   1   3  11       61.77     -390.76    810.31 o 
   2   3  11    10490.85    13164.77   2489.18 o 
   3   3  11     3220.67     2592.18   1255.25 o 
   4   3  11      146.00      273.76   1281.90 o 
 -12   4  11     4806.42     6119.02   1337.87 o 
 -11   4  11     3791.52     3891.01   1124.66 o 
 -10   4  11     2927.46     2388.16    643.97 o 
  -9   4  11     6011.77     7160.53    954.10 o 
  -8   4  11        1.46     -152.11    564.56 o 
  -7   4  11    11164.95    11124.03   1209.94 o 
  -6   4  11      396.12     -661.45    866.15 o 
  -5   4  11     3362.57     2336.47   1369.85 o 
  -4   4  11      227.13    -1005.66   2577.13 o 
  -3   4  11     3890.04     4328.57   2819.65 o 
  -2   4  11      154.19     -493.57   1356.52 o 
  -1   4  11      356.92     -179.68   1023.39 o 
   0   4  11      743.31      889.38    815.82 o 
   1   4  11     1651.46     1479.52   1010.06 o 
   2   4  11    14717.29    17105.05   1468.02 o 
   3   4  11     2896.62     4021.03   1157.13 o 
 -11   5  11     3808.36     4024.27   1705.65 o 
 -10   5  11      970.16      767.74    720.27 o 
  -9   5  11      284.44      -54.05    812.85 o 
  -8   5  11     3504.53     4861.10   1039.38 o 
  -7   5  11    20423.20    20462.46   1710.98 o 
  -6   5  11     2623.53     4098.89   1007.40 o 
  -5   5  11     3453.85     1263.65   3653.82 o 
  -4   5  11      285.83     -340.43   1673.67 o 
  -3   5  11       23.87    -1439.14   1439.14 o 
  -2   5  11     1215.16     1660.41   1050.04 o 
  -1   5  11      272.70     -231.01    842.16 o 
   0   5  11      226.16     -475.68    801.66 o 
   1   5  11     1310.77     1368.55    917.08 o 
   2   5  11     5209.63     4134.44   1124.81 o 
 -11   6  11      289.35      332.51    824.83 o 
 -10   6  11      452.66      631.65    773.91 o 
  -9   6  11        4.20      421.08    879.48 o 
  -8   6  11     4835.74     4104.22   1050.04 o 
  -7   6  11    12501.45    11113.37   1359.19 o 
  -6   6  11       13.22      437.07    895.47 o 
  -5   6  11    11505.72    11267.94   1375.18 o 
  -4   6  11     4255.58     4663.88   1103.34 o 
  -3   6  11      794.15    -1631.03   1631.03 o 
  -2   6  11     2013.06     2395.65    807.75 o 
  -1   6  11       67.52      501.62    799.50 o 
   0   6  11     4156.70     4196.20    961.78 o 
   1   6  11      471.91     -317.37    906.70 o 
 -10   7  11       86.29      341.13    986.08 o 
  -9   7  11     2477.11     2697.06   1092.68 o 
  -8   7  11      319.00      -53.30    948.77 o 
  -7   7  11     2451.82     2494.51   1018.06 o 
  -6   7  11     1885.66     2291.97   1018.06 o 
  -5   7  11    10623.61    10095.31   1385.84 o 
  -4   7  11     1052.92     2004.14   1055.37 o 
  -2   7  11       68.87     -638.21    749.06 o 
  -1   7  11     2676.18     5115.02    997.34 o 
   0   7  11     7650.00     9559.86   1141.67 o 
  -9   8  11     7376.91     5713.93   1284.57 o 
  -8   8  11       15.02     -170.56    996.74 o 
  -7   8  11     2794.70     3555.21   1172.63 o 
  -6   8  11      163.13      964.76   1039.38 o 
  -5   8  11      973.40      266.51   1098.01 o 
  -4   8  11       89.65       85.28   1060.70 o 
  -2   8  11      120.45     1018.06    943.44 o 
  -5   9  11      138.72      948.77   1225.94 o 
  -3 -17  12     2356.31      644.95   2739.70 o 
  -2 -17  12     1020.28      762.21   2569.13 o 
  -1 -17  12     2997.62     4487.99   2606.45 o 
   0 -17  12      706.10     2659.75   2291.97 o 
   1 -17  12     6412.99     6230.95   2537.15 o 
  -5 -16  12       61.41    -2073.43   2729.04 o 
  -4 -16  12     2567.62      538.35   2665.08 o 
  -3 -16  12       30.37      -90.61   2350.60 o 
  -2 -16  12      384.60     -762.21   2180.03 o 
  -1 -16  12      442.34       47.97   2180.03 o 
   0 -16  12        7.48      607.64   2025.46 o 
   1 -16  12     9479.92    11513.13   2808.99 o 
   2 -16  12     5834.51     7047.44   1148.75 o 
   3 -16  12      286.79     1327.21   1151.31 o 
  -7 -15  12     3825.33     2163.09   2451.87 o 
  -6 -15  12     1123.31     -499.21   1609.71 o 
  -5 -15  12     2545.70     1472.43    923.41 o 
  -4 -15  12      598.53     -239.86   2350.60 o 
  -3 -15  12     2100.41      351.79   2132.06 o 
  -2 -15  12     2995.86     3219.41   2238.66 o 
  -1 -15  12      714.35     1060.70   1945.51 o 
   0 -15  12      571.75      655.61   1876.21 o 
   1 -15  12     2603.13     4228.95    932.15 o 
   2 -15  12     1614.13     3049.60    964.22 o 
   3 -15  12     4313.75     6071.05   1401.83 o 
   4 -15  12     4491.28     7627.45   1556.40 o 
  -8 -14  12     4465.60     3780.45   1168.97 o 
  -7 -14  12      478.53     -919.00   1116.67 o 
  -6 -14  12     6852.13     5571.96   3182.10 o 
  -5 -14  12     6531.21     5687.93   1652.35 o 
  -4 -14  12     1318.28      666.90    834.17 o 
  -3 -14  12      826.03     1292.98    807.88 o 
  -2 -14  12        1.43      922.12   1780.27 o 
  -1 -14  12     7758.73     8288.39   2265.32 o 
   0 -14  12     5853.33     6766.90   1364.52 o 
   1 -14  12      476.64      724.90   1247.26 o 
   2 -14  12      479.68    -1012.73   1012.73 o 
   3 -14  12     1349.60     1098.01   1177.96 o 
   4 -14  12      255.67      884.81   1279.24 o 
   5 -14  12      600.55    -1300.56   1311.22 o 
  -9 -13  12      277.19     -149.74   1046.67 o 
  -8 -13  12     1210.85      611.54    993.98 o 
  -7 -13  12       10.18     -560.80   1074.03 o 
  -6 -13  12     8043.40     8734.99   2475.86 o 
  -5 -13  12     2362.87     2274.24    878.16 o 
  -4 -13  12      812.49      700.72    790.24 o 
  -3 -13  12      381.59     1284.63    769.40 o 
  -2 -13  12     2278.05     2922.76    817.80 o 
  -1 -13  12    16058.41    19348.46   2761.02 o 
   0 -13  12     4477.33     6564.56    959.43 o 
   1 -13  12     4059.29     6077.97    950.39 o 
   2 -13  12     9509.98    10617.67   1385.84 o 
   3 -13  12       93.02     -549.01   1071.36 o 
   4 -13  12      650.18      490.37   1209.94 o 
   5 -13  12     1205.45     -223.87   1273.91 o 
 -10 -12  12     6489.75     4734.93   2078.76 o 
  -9 -12  12     1432.30     1241.93   1014.14 o 
  -8 -12  12     3916.10     3477.96   1926.85 o 
  -7 -12  12     2440.24     2400.55   1220.61 o 
  -6 -12  12      318.79      306.22    804.99 o 
  -5 -12  12      510.06       73.85    783.66 o 
  -4 -12  12     4598.79     4477.28   1841.57 o 
  -3 -12  12        5.94      711.37    729.29 o 
  -2 -12  12      193.26      910.89    829.81 o 
  -1 -12  12     7062.04     8264.53   1300.96 o 
   0 -12  12      193.92      362.56    742.52 o 
   1 -12  12    17387.01    19332.47   1700.32 o 
   2 -12  12    15892.35    18980.68   1716.31 o 
   3 -12  12        3.47      298.49   1039.38 o 
   4 -12  12      355.36      916.79   1204.61 o 
   5 -12  12      131.84     1135.32   1305.89 o 
   6 -12  12     7014.17     9375.74   1705.65 o 
 -10 -11  12     3921.14     4667.49   1107.25 o 
  -9 -11  12       85.66     -809.71    809.71 o 
  -8 -11  12    13719.40    13905.24   2902.27 o 
  -7 -11  12    10474.51    11119.51   1713.64 o 
  -6 -11  12       17.37     -736.89    736.89 o 
  -5 -11  12        5.70      366.55    812.85 o 
  -4 -11  12       37.44     -138.38    694.91 o 
  -3 -11  12     5942.03     7070.85   1019.87 o 
  -2 -11  12     3923.58     4148.55    890.82 o 
  -1 -11  12     2801.02     2715.59    575.99 o 
   0 -11  12      428.42      556.77    615.85 o 
   1 -11  12    10399.51    11488.88    950.76 o 
   2 -11  12     2866.04     2803.66   1076.69 o 
   3 -11  12     2569.92     3283.37   1114.00 o 
   4 -11  12     2115.45     1620.37   1193.95 o 
   5 -11  12     1385.27     1577.73   1220.61 o 
   6 -11  12     7464.74     8698.81   1593.72 o 
 -11 -10  12       39.63     -888.11    888.11 o 
 -10 -10  12      407.78      778.50    870.53 o 
  -9 -10  12     1119.31     1939.67    882.20 o 
  -8 -10  12    18546.60    19360.05   4378.72 o 
  -7 -10  12     2660.81     2511.83    856.39 o 
  -6 -10  12     5326.89     5961.59   1551.07 o 
  -5 -10  12     4980.78     6744.76    941.21 o 
  -4 -10  12     5010.11     4309.84    866.49 o 
  -3 -10  12    16528.05    16703.16   1301.27 o 
  -2 -10  12      906.70      660.95    479.20 o 
  -1 -10  12     9787.99    11042.83    791.19 o 
   0 -10  12     9253.27     9552.09    847.52 o 
   1 -10  12      854.58     1428.67    629.88 o 
   2 -10  12        0.98     -245.81    611.41 o 
   3 -10  12     4452.16     5127.61   1188.62 o 
   4 -10  12      270.49     -533.02   1044.71 o 
   5 -10  12      219.36    -1092.68   1092.68 o 
   6 -10  12     1964.44     1790.93   1279.24 o 
 -12  -9  12     3141.92      703.58   1732.30 o 
 -11  -9  12      128.81      304.72    826.47 o 
 -10  -9  12     3551.46     2112.54    846.23 o 
  -9  -9  12      409.66      607.52    766.61 o 
  -8  -9  12     4252.94     4015.84    885.20 o 
  -7  -9  12       10.84     -115.49    670.43 o 
  -6  -9  12     8857.09     8371.26    979.00 o 
  -5  -9  12     3055.16     2861.44    789.18 o 
  -4  -9  12     1472.45     1974.97    750.00 o 
  -3  -9  12     2391.82     2667.28    743.51 o 
  -2  -9  12      876.97     1118.70    475.87 o 
  -1  -9  12    45937.40    49846.81   2028.08 o 
   0  -9  12    24582.37    26677.68   1402.75 o 
   1  -9  12     3248.38     3657.83    682.06 o 
   2  -9  12     1448.73     1611.89    740.89 o 
   3  -9  12       10.74      -30.77    618.53 o 
   4  -9  12     5225.88     5099.24    798.80 o 
   5  -9  12     2521.89     3928.32   1263.25 o 
   6  -9  12      631.41     1439.14   1215.28 o 
   7  -9  12      470.16    -1012.73   1247.26 o 
 -12  -8  12     1476.40     1838.63    898.94 o 
 -11  -8  12     1069.10     1034.42    780.96 o 
 -10  -8  12    15022.66    12848.77   1830.91 o 
  -9  -8  12     4126.63     3918.22    847.98 o 
  -8  -8  12     1776.11     1995.34    758.40 o 
  -7  -8  12      230.73       59.77    649.14 o 
  -6  -8  12     1568.17     1567.07   1087.35 o 
  -5  -8  12     2177.55     2333.05    755.51 o 
  -4  -8  12     3414.44     3560.72   1066.03 o 
  -3  -8  12      853.55     1124.78    439.24 o 
  -2  -8  12     2224.21     2184.36    579.51 o 
  -1  -8  12    23711.49    23682.55   1258.84 o 
   0  -8  12     6361.52     7135.71    994.07 o 
   1  -8  12    13621.26    13962.79   1111.34 o 
   2  -8  12    11076.86    11933.70    940.22 o 
   3  -8  12      534.72     1550.09    642.64 o 
   4  -8  12     4174.69     4376.21   1489.78 o 
   5  -8  12      185.36      264.95    688.46 o 
   6  -8  12     6349.53     4877.09   1369.85 o 
   7  -8  12     4399.78     3667.15   1423.15 o 
 -12  -7  12       28.08     -508.47    719.26 o 
 -11  -7  12     3521.81     2967.16    850.57 o 
 -10  -7  12    18274.89    19132.41   2806.33 o 
  -9  -7  12      832.82      944.75    702.17 o 
  -8  -7  12    14278.27    16651.84   1349.28 o 
  -7  -7  12     8815.32     7780.53    932.11 o 
  -6  -7  12     3506.82     2575.80    756.36 o 
  -5  -7  12     7959.10     6891.68    908.10 o 
  -4  -7  12      425.56      898.03    627.59 o 
  -3  -7  12     8816.21     9245.82    657.43 o 
  -2  -7  12     4543.23     4566.22    631.28 o 
  -1  -7  12     3485.02     3239.43    604.84 o 
   0  -7  12      952.17      630.65    535.16 o 
   1  -7  12     6858.52     7266.92    747.57 o 
   2  -7  12     2131.54     2473.44    614.67 o 
   3  -7  12       36.87      135.71    582.76 o 
   4  -7  12       14.32       52.74    624.50 o 
   5  -7  12     2183.81     3675.82    770.83 o 
   6  -7  12    11292.93    13125.13   1130.21 o 
   7  -7  12     4896.76     4493.32   1519.09 o 
 -13  -6  12      196.51      338.25    754.85 o 
 -12  -6  12      861.77     1126.28    757.00 o 
 -11  -6  12      466.39      207.79    664.85 o 
 -10  -6  12     5440.56     6097.27   1034.05 o 
  -9  -6  12     1343.21     1071.48    700.75 o 
  -8  -6  12    22940.80    23441.35   1531.77 o 
  -7  -6  12    13726.17    13593.53   1212.76 o 
  -6  -6  12      382.81      671.54    674.36 o 
  -5  -6  12       84.14       -6.96    623.76 o 
  -4  -6  12     4222.55     3791.71    563.63 o 
  -3  -6  12    30306.58    31785.87   1479.61 o 
  -2  -6  12     7726.21     8090.44    761.67 o 
  -1  -6  12     9832.14     9683.47    801.84 o 
   0  -6  12     1679.37     1638.06    553.89 o 
   1  -6  12     1461.47     1326.88    551.38 o 
   2  -6  12      715.71      238.17    545.16 o 
   3  -6  12      244.41      444.18    600.33 o 
   4  -6  12       54.14     -268.67    762.21 o 
   5  -6  12      847.60     1502.87    860.82 o 
   6  -6  12     4651.46     5480.68   1569.73 o 
   7  -6  12      300.26      255.85   1375.18 o 
 -13  -5  12     1408.98     1596.87    776.01 o 
 -12  -5  12     7585.60     6248.99    934.75 o 
 -11  -5  12     1379.47      504.91    677.25 o 
 -10  -5  12     2471.05     2386.30    723.49 o 
  -9  -5  12       43.27     -564.09    564.09 o 
  -8  -5  12     8556.85     8023.34    936.92 o 
  -7  -5  12     1092.23     1048.34    719.76 o 
  -6  -5  12     6915.94     7168.73   1596.38 o 
  -5  -5  12      552.93      727.69    433.21 o 
  -4  -5  12     7979.78     8504.97    764.17 o 
  -3  -5  12    23025.62    25129.72   1299.30 o 
  -2  -5  12        4.55       89.13    562.33 o 
  -1  -5  12    32159.19    30563.83   1450.58 o 
   0  -5  12    13823.36    13906.55   1391.17 o 
   1  -5  12       10.39      329.11    623.63 o 
   2  -5  12      279.71       65.50    557.08 o 
   3  -5  12       47.07       63.66    578.68 o 
   4  -5  12     4910.69     4676.89    782.49 o 
   5  -5  12     2050.43     1693.64    749.09 o 
   6  -5  12      827.98      351.96    769.40 o 
 -13  -4  12     3238.18     2696.58    826.02 o 
 -12  -4  12     8173.33     7372.77    992.47 o 
 -11  -4  12      481.58      625.84    664.38 o 
 -10  -4  12    14764.05    15093.03   1231.16 o 
  -9  -4  12     3468.92     3166.90    743.81 o 
  -8  -4  12      240.68      146.30    661.26 o 
  -7  -4  12     1291.44     1027.11    714.65 o 
  -6  -4  12     2730.85     3877.55    772.98 o 
  -5  -4  12     3795.42     4306.53    572.83 o 
  -4  -4  12       93.19     -140.72    506.84 o 
  -3  -4  12     8823.30     7320.68    746.60 o 
  -2  -4  12     2882.20     2874.10    626.68 o 
  -1  -4  12    36010.14    35136.22   1590.86 o 
   0  -4  12     7697.88     7837.74    782.00 o 
   1  -4  12     2358.98     2322.79    719.57 o 
   2  -4  12     1589.67      808.60    978.08 o 
   3  -4  12     3089.64     3216.09    731.84 o 
   4  -4  12    10438.73     9691.95    959.86 o 
   5  -4  12     3924.58     5255.20    896.48 o 
   6  -4  12     4002.45     3357.76    861.44 o 
 -13  -3  12     1711.38      899.74    713.11 o 
 -12  -3  12     1854.26     1541.23    700.32 o 
 -11  -3  12     4132.64     4154.65    799.88 o 
 -10  -3  12    28221.96    26905.37   1659.48 o 
  -9  -3  12     4444.80     5344.80    815.13 o 
  -8  -3  12     3022.71     3890.91    822.61 o 
  -7  -3  12     1439.08     1385.88    724.85 o 
  -6  -3  12     4933.91     5190.66    559.36 o 
  -5  -3  12    18622.08    18581.31   1132.82 o 
  -4  -3  12      849.42     1132.00    583.41 o 
  -3  -3  12    11103.89    10879.07    882.27 o 
  -2  -3  12        7.58     -322.92    602.31 o 
  -1  -3  12     7278.17     6510.37    753.54 o 
   0  -3  12        2.53       -0.65    558.34 o 
   1  -3  12     8203.51     8098.26    837.95 o 
   2  -3  12     2269.96     2468.98    791.53 o 
   3  -3  12     1300.77     2105.60    704.73 o 
   4  -3  12     5462.91     5855.78    905.24 o 
   5  -3  12      148.71     -230.60    747.60 o 
   6  -3  12    11980.19     9838.69   1636.36 o 
 -13  -2  12       22.97     -343.33    630.23 o 
 -12  -2  12     1418.01     1766.62    696.42 o 
 -11  -2  12     1603.38     1560.67    654.13 o 
 -10  -2  12    11144.70     9193.92    972.31 o 
  -9  -2  12      172.04      -18.19   1137.99 o 
  -8  -2  12    13069.35    13556.81   1238.76 o 
  -7  -2  12     7268.35     9098.09   1024.50 o 
  -6  -2  12     9505.61     9838.17    836.57 o 
  -5  -2  12     7824.05     7976.53    786.51 o 
  -4  -2  12     2215.72     2947.11    643.08 o 
  -3  -2  12    32362.39    32213.65   1562.36 o 
  -2  -2  12     8759.60     8416.44    828.75 o 
  -1  -2  12     1592.61     1052.63    605.18 o 
   0  -2  12       91.86     -237.42    575.02 o 
   1  -2  12      157.77      -79.43    666.27 o 
   2  -2  12     1179.47      426.17    645.04 o 
   3  -2  12      650.58      319.30   1569.73 o 
   4  -2  12      529.60      726.58    784.87 o 
   5  -2  12      302.37     1708.88   1135.32 o 
   6  -2  12     8993.49     7350.49   2350.60 o 
 -13  -1  12      740.96     1032.83    696.42 o 
 -12  -1  12     9132.46     8943.35   1005.56 o 
 -11  -1  12      216.62      185.89    582.95 o 
 -10  -1  12     2280.65     1875.71    657.83 o 
  -9  -1  12     2673.94     3229.45    796.51 o 
  -8  -1  12     8225.12     9772.13   1062.21 o 
  -7  -1  12       65.37     -207.31    418.59 o 
  -6  -1  12      111.50      300.17    556.83 o 
  -5  -1  12      653.75      500.90    759.55 o 
  -4  -1  12     9814.43    10291.36    899.79 o 
  -3  -1  12    31912.46    31391.92   1571.36 o 
  -2  -1  12     3879.84     2541.36    681.41 o 
  -1  -1  12     9648.45    10204.97   1591.05 o 
   0  -1  12     6153.13     6698.38   1276.57 o 
   1  -1  12      888.43      790.50    661.93 o 
   2  -1  12     4981.32     4839.47    856.29 o 
   3  -1  12      741.17     -177.92   1012.73 o 
   4  -1  12     3848.79     4935.34    960.60 o 
   5  -1  12      602.90     -857.50   1689.66 o 
 -13   0  12     6968.43     8826.73   1684.33 o 
 -12   0  12    16985.62    14891.94   1503.10 o 
 -11   0  12      455.05     1107.17    607.41 o 
 -10   0  12     6648.29     7292.72   1273.91 o 
  -9   0  12     1100.15     1701.94    702.04 o 
  -8   0  12      449.15      591.31    645.89 o 
  -7   0  12     4531.88     3160.78   1487.11 o 
  -6   0  12      399.30     1019.05    589.49 o 
  -5   0  12     1533.06     1500.94    646.03 o 
  -4   0  12     1024.73      506.31   2116.07 o 
  -3   0  12    12899.43    13489.16   1043.94 o 
  -2   0  12      280.80     -465.95    616.11 o 
  -1   0  12    20273.78    19276.41   1326.09 o 
   0   0  12     5010.43     5784.71    875.75 o 
   1   0  12     1074.55     1875.64    855.49 o 
   2   0  12      941.51      762.41    770.39 o 
   3   0  12     1604.86     2244.86    887.43 o 
   4   0  12     8991.58     7373.53   1601.71 o 
   5   0  12     1840.11     1959.83   1958.83 o 
 -13   1  12     3132.54     2931.58   1268.58 o 
 -12   1  12     8236.26     9242.49   1588.39 o 
 -11   1  12     2316.12     1652.35    986.08 o 
 -10   1  12    15995.55    12419.60   1953.50 o 
  -9   1  12     5304.32     5598.90    877.39 o 
  -8   1  12     1226.93     1357.08    780.68 o 
  -7   1  12     1052.19      162.46   1036.71 o 
  -6   1  12     3238.07     1652.35   1663.01 o 
  -5   1  12    18090.14    19467.94   3568.54 o 
  -4   1  12     1505.74     1918.18   1092.68 o 
  -3   1  12     1320.22      284.05    663.48 o 
  -2   1  12      397.41     -544.25    664.68 o 
  -1   1  12     2970.47     3345.91    835.24 o 
   0   1  12      417.30      257.99    768.18 o 
   1   1  12      975.89      299.40    882.14 o 
   2   1  12      214.10       71.76    833.79 o 
   3   1  12     2084.71      514.39    944.51 o 
   4   1  12     8287.39     8646.98   2092.09 o 
 -13   2  12      390.37     -666.27    980.75 o 
 -12   2  12     1345.97     2052.11   1039.38 o 
 -11   2  12     3434.29     3592.52   1103.34 o 
 -10   2  12    11123.08    13112.18   1593.72 o 
  -9   2  12      284.46      604.97   1012.73 o 
  -8   2  12      610.07      468.18    546.62 o 
  -7   2  12     1857.13      806.28    588.51 o 
  -6   2  12    10540.46     8348.64   2137.39 o 
  -5   2  12    22855.93    16566.12   2574.46 o 
  -4   2  12      470.59      -49.29    687.59 o 
  -3   2  12    13564.46    14686.24   1175.34 o 
  -2   2  12      845.96     1014.76    771.83 o 
  -1   2  12       52.85     -755.38    755.38 o 
   0   2  12     1690.29     1843.16    862.48 o 
   1   2  12      124.07      132.77    860.59 o 
   2   2  12      671.30      510.09   1452.47 o 
   3   2  12       49.15      317.52    998.81 o 
   4   2  12     1673.66      707.10   1098.18 o 
 -12   3  12     4232.92     5244.87   1327.21 o 
 -11   3  12       50.38      389.10    932.78 o 
 -10   3  12      582.62       15.99    788.86 o 
  -9   3  12     1740.19     1199.28    703.58 o 
  -8   3  12     3266.09     3981.62    826.17 o 
  -7   3  12      166.15     -521.02    600.55 o 
  -6   3  12     3201.90     3177.33   3613.84 o 
  -5   3  12     5105.68     1039.38   1945.51 o 
  -4   3  12     4617.09     5551.58   2057.44 o 
  -3   3  12    28966.95    31883.31   1758.90 o 
  -2   3  12     2253.87     1642.42    964.76 o 
  -1   3  12     2310.68     3161.52   1183.29 o 
   0   3  12      132.84      653.88    846.06 o 
   1   3  12     1387.65     1470.46    966.48 o 
   2   3  12     7197.49     7501.31   1788.27 o 
   3   3  12      592.15      735.42   1231.27 o 
 -12   4  12    10976.16    14108.92   1860.22 o 
 -11   4  12     1531.74     1806.92    970.09 o 
  -9   4  12      923.58     2441.21    842.16 o 
  -8   4  12      211.28      261.18    730.23 o 
  -7   4  12     4362.83     3757.76    906.13 o 
  -6   4  12       25.37    -1092.68   1092.68 o 
  -5   4  12     2705.76      860.38   3379.32 o 
  -4   4  12     3563.85     3786.23   2161.38 o 
  -3   4  12     8701.03    11558.01   3739.10 o 
  -2   4  12      133.19     -767.86    767.86 o 
  -1   4  12     4750.97     5978.91    995.49 o 
   0   4  12     1134.90     1801.05    916.89 o 
   1   4  12     1149.91     1772.28   1028.93 o 
   2   4  12     5334.17     7465.36   1254.24 o 
 -11   5  12        2.53    -1124.66   1343.20 o 
 -10   5  12     3862.15     3315.36   1028.72 o 
  -9   5  12     3746.12     5148.93   1050.04 o 
  -8   5  12     3362.85     2451.87    879.48 o 
  -7   5  12     4466.07     4535.96   1023.39 o 
  -6   5  12      565.13     1140.65    858.15 o 
  -5   5  12     9001.70     6544.35   5223.55 o 
  -4   5  12      168.14    -1817.58   1817.58 o 
  -3   5  12     1566.32     -187.22   2726.37 o 
  -2   5  12      700.35     -768.49   1439.14 o 
  -1   5  12      812.85     2101.75   1361.85 o 
   0   5  12        2.17      502.21    933.23 o 
   1   5  12      201.96      975.63   1018.63 o 
 -10   6  12     5566.56     6172.32   1225.94 o 
  -9   6  12     1456.49     1545.74    922.12 o 
  -8   6  12      962.81     2212.01    980.75 o 
  -7   6  12      135.25     -383.77    868.82 o 
  -6   6  12     5387.30     7568.82   1257.92 o 
  -5   6  12    14280.21    15681.31   1615.04 o 
  -3   6  12     1715.28      978.94   2028.12 o 
  -2   6  12      207.58      222.23    877.65 o 
  -1   6  12       55.88       74.77    896.77 o 
   0   6  12     1387.39     1583.66    978.43 o 
  -9   7  12      787.13      383.77    970.09 o 
  -8   7  12       53.02      -42.64    938.11 o 
  -7   7  12       39.20     -197.22    964.76 o 
  -6   7  12     4570.29     4823.79   1225.94 o 
  -5   7  12     6227.66     6604.06   1300.56 o 
  -3   7  12     7322.76    10447.10   1364.52 o 
  -2   7  12     1411.74     2414.56   1129.99 o 
  -5 -16  13        4.71     -863.48   2670.41 o 
  -4 -16  13     2701.10      229.20   2435.88 o 
  -3 -16  13       29.83     1055.37   2243.99 o 
  -2 -16  13     3748.94     3752.43   2323.95 o 
  -1 -16  13     1942.92     4125.54   2233.33 o 
   0 -16  13     1244.84     1257.92   2030.79 o 
   1 -16  13     3989.61     5394.12   2233.33 o 
  -7 -15  13        7.58    -2638.43   2638.43 o 
  -6 -15  13     6380.08     6473.74   2910.26 o 
  -5 -15  13     3175.99     5424.20   1115.67 o 
  -4 -15  13      239.73    -1860.22   2025.46 o 
  -3 -15  13        2.55      431.74   2030.79 o 
  -2 -15  13     2546.07     2627.77   1972.16 o 
  -1 -15  13      130.26     2547.81   1886.87 o 
   0 -15  13      731.93      964.76   1796.26 o 
   1 -15  13     1195.26      772.87    996.74 o 
   2 -15  13      105.77     1060.70   1161.97 o 
   3 -15  13     9447.72    12467.23   1758.95 o 
  -8 -14  13      524.28    -1027.00   1027.00 o 
  -7 -14  13     1458.77      652.97   1335.20 o 
  -6 -14  13    16847.31    18036.91   5135.60 o 
  -5 -14  13     3208.93     1700.19   1828.24 o 
  -4 -14  13     2498.15     1039.92    898.13 o 
  -3 -14  13     2730.96     2758.69    895.68 o 
  -2 -14  13     1485.22     2036.12   1748.29 o 
  -1 -14  13     4095.20     4589.26   1838.90 o 
   0 -14  13     1492.34     1822.13    876.32 o 
   1 -14  13     2105.41     4871.76   1172.63 o 
   2 -14  13      555.06      666.27   1114.00 o 
   3 -14  13     2239.79     2883.61   1348.53 o 
   4 -14  13      280.47      639.62   1337.87 o 
  -9 -13  13      428.70     -994.71   1067.81 o 
  -8 -13  13      705.61      206.97   1209.94 o 
  -7 -13  13      646.45      754.71    994.52 o 
  -6 -13  13     6028.74     6593.78   1700.32 o 
  -5 -13  13       69.73     -429.41    844.15 o 
  -4 -13  13     9891.18     9433.82   1137.27 o 
  -3 -13  13     5352.24     7416.85   2705.05 o 
  -2 -13  13     1772.14     2190.69   1567.07 o 
  -1 -13  13     1211.07      583.99   1217.94 o 
   0 -13  13      335.49      831.50    890.14 o 
   1 -13  13    12561.27    13890.38   1513.76 o 
   2 -13  13     4357.31     5351.48   1263.25 o 
   3 -13  13      690.03      964.76   1247.26 o 
   4 -13  13      182.20      772.87   1369.85 o 
 -10 -12  13     1155.18      756.88   2217.34 o 
  -9 -12  13       16.85     -974.40    974.40 o 
  -8 -12  13     4666.40     5176.30   1585.72 o 
  -7 -12  13      437.39      330.31   1265.91 o 
  -6 -12  13     2518.62     2529.26   1639.02 o 
  -5 -12  13      186.62     -403.46    808.07 o 
  -4 -12  13     7847.55     8981.87   1591.05 o 
  -3 -12  13      636.58     1588.39   1439.14 o 
  -2 -12  13     1265.53     1136.66    855.29 o 
  -1 -12  13       18.23     -178.10    557.90 o 
   0 -12  13     3237.80     4306.43   1100.68 o 
   1 -12  13    16210.96    19742.89   1742.96 o 
   2 -12  13     2590.53     2968.90   1188.62 o 
   3 -12  13     5577.98     7206.37   1444.47 o 
   4 -12  13     5986.95     8853.39   1577.73 o 
   5 -12  13      115.75      948.77   1375.18 o 
 -10 -11  13      200.06     -355.55    953.97 o 
  -9 -11  13     3015.94     3370.79   1054.06 o 
  -8 -11  13    13261.76    12079.97   2265.32 o 
  -7 -11  13      651.40      349.38    876.54 o 
  -6 -11  13     7701.43     7836.40   1088.47 o 
  -5 -11  13     2603.21     2273.60   1388.51 o 
  -4 -11  13       27.26     -357.12    825.41 o 
  -3 -11  13     2336.35     2864.63    903.46 o 
  -2 -11  13     3317.10     3041.35    907.74 o 
  -1 -11  13      304.63      349.97    654.71 o 
   0 -11  13        8.59       69.58    673.64 o 
   1 -11  13     7726.69     8441.64   1508.43 o 
   2 -11  13      131.09      293.16   1044.71 o 
   3 -11  13    14298.47    16123.71   1758.95 o 
   4 -11  13     6492.17     6822.60   1476.45 o 
   5 -11  13        1.36     2046.78   1364.52 o 
 -11 -10  13     1527.18     1204.02    987.87 o 
 -10 -10  13       75.49      278.65    903.98 o 
  -9 -10  13     2774.62     2207.15    937.67 o 
  -8 -10  13     6211.67     5957.33   1048.19 o 
  -7 -10  13     1750.38     1737.09    851.92 o 
  -6 -10  13    21739.95    23420.27   4983.69 o 
  -5 -10  13     9596.60     9351.87   1145.94 o 
  -4 -10  13      195.89      314.02    782.06 o 
  -3 -10  13       10.01      532.12    764.85 o 
  -2 -10  13      155.78      537.74   1391.17 o 
  -1 -10  13    11130.90    11427.87   1204.61 o 
   0 -10  13     2033.18     2768.00    746.59 o 
   1 -10  13     2947.54     4418.04    808.65 o 
   2 -10  13       71.52      739.44    724.90 o 
   3 -10  13     6607.02     7691.41   1396.50 o 
   4 -10  13      335.67     2233.33   1273.91 o 
   5 -10  13     2142.12     5202.23   1465.79 o 
 -11  -9  13       18.08     -212.44    836.83 o 
 -10  -9  13     1897.10     1414.09    880.55 o 
  -9  -9  13      100.45      194.92    775.03 o 
  -8  -9  13      830.33      740.96    781.76 o 
  -7  -9  13     3157.51     4489.41    930.35 o 
  -6  -9  13    19888.40    20323.88   2350.60 o 
  -5  -9  13     1001.04     1433.41    798.60 o 
  -4  -9  13     6693.13     5320.71    919.42 o 
  -3  -9  13     3683.54     3561.22    940.77 o 
  -2  -9  13     5914.52     6884.67    784.58 o 
  -1  -9  13    17105.84    18149.64   1186.00 o 
   0  -9  13      196.01      134.96    629.85 o 
   1  -9  13    17113.50    19960.09   1304.17 o 
   2  -9  13     3655.52     4070.30    791.86 o 
   3  -9  13      401.72      747.88    705.78 o 
   4  -9  13      349.94      185.66   1028.72 o 
   5  -9  13     1526.67     1119.33   1321.88 o 
   6  -9  13       14.23    -1289.90   1289.90 o 
 -12  -8  13     1166.92     1543.78    889.48 o 
 -11  -8  13     2141.67     1955.86    882.18 o 
 -10  -8  13     7659.74     6491.75   1010.26 o 
  -9  -8  13      206.59     -491.86    727.56 o 
  -8  -8  13     6963.67     6890.93   1247.26 o 
  -7  -8  13      137.73     -267.38   1273.91 o 
  -6  -8  13     3126.27     3381.15    869.64 o 
  -5  -8  13      137.25     -605.51    686.90 o 
  -4  -8  13     8094.96     7501.62    963.83 o 
  -3  -8  13     1041.21     1079.91    844.83 o 
  -2  -8  13      470.40     1524.49    609.30 o 
  -1  -8  13     3352.71     4445.69    783.53 o 
   0  -8  13     4357.66     4819.49    735.84 o 
   1  -8  13    34881.52    36278.92   1718.49 o 
   2  -8  13    12266.92    13510.42   1062.10 o 
   3  -8  13     2637.80     2856.91    766.46 o 
   4  -8  13     1090.49     2622.71    794.99 o 
   5  -8  13      124.55       45.10    768.35 o 
   6  -8  13     4278.85     2041.45   1481.78 o 
 -12  -7  13     1175.48      676.43    943.44 o 
 -11  -7  13     2376.50     2303.90    835.91 o 
 -10  -7  13     2106.68     1723.89    817.67 o 
  -9  -7  13     3824.45     3829.42    879.45 o 
  -8  -7  13    22864.28    23120.21   1648.33 o 
  -7  -7  13     3133.33     2954.03    855.76 o 
  -6  -7  13     2978.46     2608.46    815.67 o 
  -5  -7  13      163.26      466.81    715.57 o 
  -4  -7  13      523.90      852.82   1023.39 o 
  -3  -7  13     6352.19     6607.67    745.39 o 
  -2  -7  13     1578.89     1826.56    599.22 o 
  -1  -7  13     1602.92     2564.91    637.45 o 
   0  -7  13     3242.41     3160.59    668.99 o 
   1  -7  13    15369.76    15750.93   1104.00 o 
   2  -7  13      995.15      992.89    656.55 o 
   3  -7  13     6325.68     7614.52    885.33 o 
   4  -7  13     5495.71     5740.46    899.44 o 
   5  -7  13      457.93     1209.11    797.81 o 
   6  -7  13     2758.51     4802.42    979.98 o 
 -12  -6  13       30.22      240.49    763.72 o 
 -11  -6  13       40.38       39.60    731.89 o 
 -10  -6  13       14.67      597.31    738.08 o 
  -9  -6  13     8077.97     8493.74   1057.33 o 
  -8  -6  13    19916.88    19177.89   2217.34 o 
  -7  -6  13       62.94      -70.89    752.41 o 
  -6  -6  13    18540.24    17238.05   1407.62 o 
  -5  -6  13    10074.58     7802.51   2140.06 o 
  -4  -6  13     5233.01     6113.60    751.34 o 
  -3  -6  13     8864.26     9878.46    880.68 o 
  -2  -6  13       26.59     -551.58    551.58 o 
  -1  -6  13    14316.05    14518.28   1041.01 o 
   0  -6  13     1163.93     1829.76    635.32 o 
   1  -6  13     1844.98     1672.97    628.44 o 
   2  -6  13      715.45      599.53    642.03 o 
   3  -6  13     2724.30     2795.12    855.49 o 
   4  -6  13      143.74      889.33    738.38 o 
   5  -6  13        8.56     -401.65    770.97 o 
   6  -6  13       13.14     2569.13   1519.09 o 
 -13  -5  13      343.59      430.47    779.18 o 
 -12  -5  13     2238.35     1495.70    787.64 o 
 -11  -5  13       61.62      428.00    710.88 o 
 -10  -5  13     2138.10     1319.88    728.69 o 
  -9  -5  13      580.22      980.11    728.37 o 
  -8  -5  13     5808.46     6131.27   1066.03 o 
  -7  -5  13     3840.29     3379.72    897.57 o 
  -6  -5  13    26072.12    24329.85   2078.76 o 
  -5  -5  13     6745.44     8314.05    838.66 o 
  -4  -5  13      535.38      -73.96    568.47 o 
  -3  -5  13      138.31      101.87    582.70 o 
  -2  -5  13    10580.82    10124.48    890.82 o 
  -1  -5  13    23519.22    21618.80   1298.66 o 
   0  -5  13     2812.74     3431.94    691.99 o 
   1  -5  13     6862.29     7361.85   1604.38 o 
   2  -5  13     1533.32      478.61    978.08 o 
   3  -5  13      445.06     -127.85    716.91 o 
   4  -5  13     1262.56      977.66    779.34 o 
   5  -5  13      422.62     1703.52    959.43 o 
 -13  -4  13       86.22      911.55    743.51 o 
 -12  -4  13        7.42      161.36    676.91 o 
 -11  -4  13     4323.65     4132.04    873.20 o 
 -10  -4  13    14055.75    14135.59   1258.51 o 
  -9  -4  13      751.86     1089.10    706.93 o 
  -8  -4  13     3690.05     4539.90    955.16 o 
  -7  -4  13      151.17        0.79    701.08 o 
  -6  -4  13     4866.17     4274.78   1417.82 o 
  -5  -4  13     3714.21     4225.72    723.99 o 
  -4  -4  13     3617.79     4315.03    724.20 o 
  -3  -4  13        8.01     -566.05    566.05 o 
  -2  -4  13     6219.73     5233.06    758.87 o 
  -1  -4  13    16574.76    16493.98   1144.86 o 
   0  -4  13      670.48      260.71    594.72 o 
   1  -4  13    22349.12    21173.63   1609.71 o 
   2  -4  13     6185.12     5205.70    849.20 o 
   3  -4  13       12.11     -454.28    707.46 o 
   4  -4  13      586.75      618.57   1220.61 o 
   5  -4  13      141.42     -211.05   1028.72 o 
 -13  -3  13     1885.75      904.62    771.95 o 
 -12  -3  13     1046.68     1209.76    733.43 o 
 -11  -3  13     5679.90     5223.45   1601.71 o 
 -10  -3  13    10133.70    10202.17   1091.61 o 
  -9  -3  13     2389.55     2489.46    867.66 o 
  -8  -3  13    20150.09    20346.79   1547.78 o 
  -7  -3  13     2270.79     3282.58    872.43 o 
  -6  -3  13        0.33     -278.74    589.59 o 
  -5  -3  13     2024.93     2695.50    718.54 o 
  -4  -3  13      341.60      -43.01   1361.85 o 
  -3  -3  13     8221.70     8083.45   1074.03 o 
  -2  -3  13       51.64      311.79    616.22 o 
  -1  -3  13     4059.02     3195.66    707.10 o 
   0  -3  13     3070.22     2338.58    703.73 o 
   1  -3  13    18007.46    15660.15   1175.04 o 
   2  -3  13     1697.47     2321.58    786.20 o 
   3  -3  13     1359.69      572.57    996.74 o 
   4  -3  13      514.61      826.36    835.38 o 
   5  -3  13     2168.19     2701.39    979.71 o 
 -13  -2  13      493.50      161.13    710.18 o 
 -12  -2  13       36.75       62.71   1066.03 o 
 -11  -2  13     2652.62     2770.82    773.45 o 
 -10  -2  13     2071.49     1639.26   1324.54 o 
  -9  -2  13     8312.93     9454.06   1181.55 o 
  -8  -2  13    28524.34    28764.25   1905.58 o 
  -7  -2  13     1335.77     1790.93   1540.41 o 
  -6  -2  13     2013.85     2394.22    674.16 o 
  -5  -2  13     1185.88       -0.28    810.18 o 
  -4  -2  13     9472.10     8696.45   1153.98 o 
  -3  -2  13    13190.16    13835.02   1101.37 o 
  -2  -2  13      115.24      287.59    643.31 o 
  -1  -2  13     9114.08     8842.31    959.43 o 
   0  -2  13       11.90     -658.05    775.54 o 
   1  -2  13     3190.95     2603.99    784.58 o 
   2  -2  13      699.54      355.04    760.55 o 
   3  -2  13     3277.02     3946.95    938.71 o 
   4  -2  13      127.31     -831.12    831.12 o 
   5  -2  13      926.92     -293.16   1641.69 o 
 -13  -1  13      686.64      724.79    737.65 o 
 -12  -1  13     3702.14     3752.11    808.77 o 
 -11  -1  13      523.77      993.11   1039.38 o 
 -10  -1  13     2389.18     2475.18    713.37 o 
  -9  -1  13     3463.12     4710.59    902.90 o 
  -8  -1  13     6469.93     7051.79   1892.20 o 
  -7  -1  13      938.28     1936.34    694.07 o 
  -6  -1  13    10300.09    11053.63   2409.23 o 
  -5  -1  13     5146.04     5088.78    805.81 o 
  -4  -1  13     6788.71     7032.04    889.06 o 
  -3  -1  13     6938.23     7440.72    916.13 o 
  -2  -1  13     5325.14     6480.83    908.10 o 
  -1  -1  13    22551.27    23456.69   3632.50 o 
   0  -1  13     2831.55     3755.73    959.43 o 
   1  -1  13      827.60      517.10    775.18 o 
   2  -1  13      123.07      851.19    821.43 o 
   3  -1  13       19.26     -250.02    845.85 o 
   4  -1  13     1228.06     1641.30    933.48 o 
 -13   0  13     2688.57     2649.09   1289.90 o 
 -12   0  13     2318.00     2590.45   1231.27 o 
 -11   0  13     3118.31     2045.50   1177.96 o 
 -10   0  13    11671.39    12787.04   1673.67 o 
  -9   0  13      154.32       79.95   1433.81 o 
  -8   0  13     1451.70     4845.11   1780.27 o 
  -7   0  13     3516.94     4359.52    814.18 o 
  -6   0  13     4138.19     4740.98   1726.97 o 
  -5   0  13      584.06     1076.95    932.78 o 
  -4   0  13      320.14      513.06   1122.00 o 
  -3   0  13      322.16      353.67    991.41 o 
  -2   0  13     8482.12     8383.09   1964.16 o 
  -1   0  13    19075.35    19102.27   2222.67 o 
   0   0  13      512.94      175.31    797.40 o 
   1   0  13     5396.83     5176.31   1135.32 o 
   2   0  13     2746.84     2467.61    933.37 o 
   3   0  13     1009.02      291.40    955.34 o 
   4   0  13     3234.60     2650.43   2699.72 o 
 -12   1  13       11.52     -602.31    927.45 o 
 -11   1  13    13693.71    14498.02   1774.94 o 
 -10   1  13    17078.63    18957.07   1503.53 o 
  -9   1  13       27.23     -639.62   1513.76 o 
  -8   1  13     5092.52     1812.25   1726.97 o 
  -7   1  13     1580.49     1007.12   1050.04 o 
  -6   1  13     1259.04     -422.64   2793.00 o 
  -5   1  13     4458.74     4773.25   1886.87 o 
  -4   1  13        0.29     -746.74    746.74 o 
  -3   1  13     1964.06     2642.43    866.07 o 
  -2   1  13     1300.57       -8.14   1457.80 o 
  -1   1  13     4710.49     4899.14    985.52 o 
   0   1  13      604.41      736.22    911.72 o 
   1   1  13     8159.48     7812.57   1152.32 o 
   2   1  13     1634.09      444.12    970.62 o 
   3   1  13      552.69      330.21    995.09 o 
 -12   2  13        0.45      282.50    948.77 o 
 -11   2  13     4429.42     4264.12   1145.98 o 
  -8   2  13    15928.80    15463.40   3843.04 o 
  -7   2  13     3036.34    -1940.18   1940.18 o 
  -6   2  13     1153.12      -39.26   1846.90 o 
  -5   2  13      974.36      376.99   1188.62 o 
  -4   2  13     7131.83     7998.55   1051.37 o 
  -3   2  13    13976.08    15523.88   1307.21 o 
  -2   2  13      128.90     -918.50   2041.45 o 
  -1   2  13      823.71     -180.44    897.71 o 
   0   2  13      273.83     -602.39   1055.37 o 
   1   2  13      520.15      272.14    987.42 o 
   2   2  13       20.12      262.57   1017.87 o 
  -9   3  13     4081.14     3086.16    836.83 o 
  -8   3  13     6276.13     5239.54    938.11 o 
  -7   3  13        6.11     -699.82   2241.33 o 
  -6   3  13      100.44    -1934.85   1934.85 o 
  -5   3  13     1222.37     -260.16   3464.60 o 
  -4   3  13    10306.76    11298.19   3123.47 o 
  -3   3  13    13322.91    16712.92   3560.54 o 
  -2   3  13       27.45     -425.50    932.78 o 
  -1   3  13     9159.41    10454.44   1242.05 o 
   0   3  13      332.16      655.24   1007.55 o 
   1   3  13       24.61      -92.78   1737.63 o 
  -9   4  13       12.67     1119.33    820.84 o 
  -8   4  13      106.96      948.77    788.86 o 
  -7   4  13     2891.25     2132.06    842.16 o 
  -6   4  13      646.95    -2078.76   2078.76 o 
  -5   4  13       34.38    -1778.51   3930.99 o 
  -4   4  13     2904.11     2138.88   3760.42 o 
  -3   4  13     2228.35     1954.39   1697.65 o 
  -2   4  13     4014.01     4311.60   1745.63 o 
  -1   4  13    11835.62    11822.56   1303.67 o 
   0   4  13      529.57      151.36   1027.43 o 
 -10   5  13    10455.91     9839.46   1305.89 o 
  -9   5  13      885.99     1796.26    943.44 o 
  -8   5  13        7.16      437.07    858.15 o 
  -7   5  13      482.81     -362.45    815.51 o 
  -6   5  13     1260.51      580.99    895.47 o 
  -5   5  13     3566.97     3022.20   1050.04 o 
  -4   5  13      157.86     -935.44    935.44 o 
  -3   5  13     1446.21     2100.09    992.49 o 
  -2   5  13     1982.18       13.29   1433.81 o 
  -1   5  13     3279.26     2439.61   1537.75 o 
  -8   6  13     2412.37     1764.28    991.41 o 
  -7   6  13     2676.76     3837.71   1124.66 o 
  -6   6  13     3397.63     3496.58   1140.65 o 
  -4   6  13     1204.01     1284.57   1023.39 o 
  -3   6  13     5541.26     4301.29   1601.71 o 
  -4 -16  14     2024.98      277.17   2313.29 o 
  -3 -16  14      243.93    -1369.85   2137.39 o 
  -2 -16  14     9450.56    10026.02   2601.12 o 
  -1 -16  14     1882.35     1679.00   1961.50 o 
  -6 -15  14     4808.60     5181.09   1367.18 o 
  -5 -15  14      708.74        3.77   2020.13 o 
  -4 -15  14     2794.32     3619.17   2302.63 o 
  -3 -15  14       17.65      213.21   1924.19 o 
  -2 -15  14     2577.91     3603.18   1972.16 o 
  -1 -15  14      345.00      890.14   1694.99 o 
   1 -15  14      774.24     -820.84   1156.64 o 
   2 -15  14     1438.28     1444.47   1327.21 o 
  -7 -14  14     2026.20     3013.21   1197.52 o 
  -6 -14  14     4180.65     3953.48   1141.03 o 
  -5 -14  14      523.99     -195.79    988.38 o 
  -4 -14  14    11743.70    13187.63   3123.47 o 
  -3 -14  14     2943.26     2816.28    966.16 o 
  -2 -14  14      190.98     -117.26   1583.06 o 
   1 -14  14      653.49     1343.20   1145.98 o 
   2 -14  14      431.76     2281.31   1300.56 o 
   3 -14  14     1032.36     -708.91   1364.52 o 
  -8 -13  14        1.77      592.74   1098.38 o 
  -7 -13  14      107.77     -574.79    989.49 o 
  -6 -13  14      867.93     1401.98   1116.67 o 
  -5 -13  14     3828.33     4632.11   1489.78 o 
  -4 -13  14    22779.74    18431.67   2627.77 o 
  -3 -13  14     1236.42     1114.00   1524.42 o 
  -2 -13  14     3155.21     2762.67   1072.20 o 
  -1 -13  14     2422.98     2382.58   1337.87 o 
   0 -13  14     2825.25     2377.25   1050.04 o 
   1 -13  14     4487.35     6849.25   1353.86 o 
   2 -13  14      438.75      655.61   1231.27 o 
   3 -13  14     3367.99     2105.41   1423.15 o 
  -9 -12  14       70.34      684.34   1133.17 o 
  -8 -12  14     3374.71     2913.64   1118.83 o 
  -7 -12  14       43.70     -368.85    940.21 o 
  -6 -12  14     2076.45     2060.54   1164.64 o 
  -5 -12  14     1466.33     2210.29   1425.82 o 
  -4 -12  14     5807.62     4338.75   1631.03 o 
  -3 -12  14      166.66      196.37    913.69 o 
  -2 -12  14    10130.91    10207.24   1684.33 o 
  -1 -12  14     3344.00     2608.80    806.56 o 
   0 -12  14     1813.22     2145.84   1540.41 o 
   1 -12  14     1454.42     1428.48   1135.32 o 
   2 -12  14     1478.99     2180.03   1263.25 o 
   3 -12  14    12604.63    14242.17   1844.23 o 
   4 -12  14     2398.66     1769.61   1487.11 o 
 -10 -11  14     2541.24     1537.35   1095.49 o 
  -9 -11  14      948.87     1721.19   1284.57 o 
  -8 -11  14     1621.03     1541.62   1021.08 o 
  -7 -11  14      413.95     -271.97    907.73 o 
  -6 -11  14     8775.23     8649.16   1929.52 o 
  -5 -11  14      252.68      426.41   1337.87 o 
  -4 -11  14     3058.78     3234.18    983.51 o 
  -3 -11  14      808.36     2217.34   1353.86 o 
  -2 -11  14     5008.15     5442.09   1465.79 o 
  -1 -11  14        0.35     -187.64    978.08 o 
   0 -11  14      896.53      938.42    750.20 o 
   1 -11  14       17.03       -8.75    778.43 o 
   2 -11  14     2974.39     3368.66   1263.25 o 
   3 -11  14    13344.74    13906.37   1828.24 o 
   4 -11  14      625.39        5.33   1359.19 o 
 -10 -10  14      431.41     -121.03    928.78 o 
  -9 -10  14       15.08      427.52    915.98 o 
  -8 -10  14       86.67     -384.77    911.46 o 
  -7 -10  14     8231.55    10866.73   1772.28 o 
  -6 -10  14    16995.84    18234.47   3067.50 o 
  -5 -10  14       47.95      490.27    899.94 o 
  -4 -10  14     9443.28     8979.16   1170.05 o 
  -3 -10  14     2969.91     4040.26   1412.49 o 
  -2 -10  14       54.42     -356.37    675.44 o 
  -1 -10  14     3785.94     3280.59    804.18 o 
   0 -10  14     1317.56     1299.26    777.85 o 
   1 -10  14     1551.04     1294.05    809.91 o 
   2 -10  14       78.52      556.52    803.62 o 
   3 -10  14     4664.63     5845.95   1022.40 o 
   4 -10  14      697.52     -362.45   1348.53 o 
 -11  -9  14      713.43      970.09    942.82 o 
 -10  -9  14     1252.11     1436.36    900.90 o 
  -9  -9  14      688.51      988.05   1140.65 o 
  -8  -9  14       15.28      -24.66    809.40 o 
  -7  -9  14     3532.78     3315.56    950.76 o 
  -6  -9  14     7242.49     7279.89   1127.45 o 
  -5  -9  14     4760.00     5116.75   1000.53 o 
  -4  -9  14    26465.68    27301.05   2729.04 o 
  -3  -9  14     5682.33     5319.49   1375.18 o 
  -2  -9  14      291.76     -109.40   1201.95 o 
  -1  -9  14       56.59     -680.05    680.05 o 
   0  -9  14     2272.10     2983.40    800.65 o 
   1  -9  14    11487.08    12045.15   1098.54 o 
   2  -9  14      811.37      277.30    778.43 o 
   3  -9  14     2489.39     3517.14    915.10 o 
   4  -9  14        3.00      203.14    849.08 o 
   5  -9  14     3038.50     1982.82   1577.73 o 
 -11  -8  14       13.82      -58.85    852.56 o 
 -10  -8  14      261.81     -578.41    972.75 o 
  -9  -8  14      786.79      106.97    794.03 o 
  -8  -8  14     4349.43     4018.23    940.03 o 
  -7  -8  14        2.90     -297.94    834.06 o 
  -6  -8  14      726.96      739.98    854.34 o 
  -5  -8  14     4285.04     2990.22   1385.84 o 
  -4  -8  14    14843.17    13965.00   1828.24 o 
  -3  -8  14       13.02      195.51    633.88 o 
  -2  -8  14     5108.22     5307.57    812.85 o 
  -1  -8  14     2306.25     2049.23    725.19 o 
   0  -8  14     5603.53     5111.08    824.46 o 
   1  -8  14    13695.63    14007.27   1104.08 o 
   2  -8  14       20.47      195.16    756.62 o 
   3  -8  14    15189.21    16813.59   1290.77 o 
   4  -8  14     1379.83     2568.85    916.79 o 
   5  -8  14      220.94      384.27    898.96 o 
 -12  -7  14        3.76     1216.47    903.87 o 
 -11  -7  14     2498.87     1672.64    866.68 o 
 -10  -7  14     1782.73     2283.25    852.56 o 
  -9  -7  14     5489.42     6204.39   1025.77 o 
  -8  -7  14     8885.80     8819.95   1107.73 o 
  -7  -7  14     1017.73     1361.65   1340.53 o 
  -6  -7  14    11776.89    11358.25   1262.54 o 
  -5  -7  14       12.51        0.00   1140.65 o 
  -4  -7  14     1928.72     1780.27   1204.61 o 
  -3  -7  14     1462.21      726.24    649.76 o 
  -2  -7  14     4218.21     3930.76    750.45 o 
  -1  -7  14        1.79       41.27    644.53 o 
   0  -7  14      765.14     1080.46    683.69 o 
   1  -7  14     1397.35     1308.76    723.38 o 
   2  -7  14     4852.79     5983.59    913.51 o 
   3  -7  14    19590.12    20673.03   2510.50 o 
   4  -7  14     4220.87     4188.09    963.26 o 
   5  -7  14     1771.82     1520.72   1082.02 o 
 -12  -6  14     2468.81     3065.56    928.41 o 
 -11  -6  14     3906.02     4314.45    952.81 o 
 -10  -6  14     1431.09     2449.66    865.48 o 
  -9  -6  14     3342.06     3389.75    903.25 o 
  -8  -6  14     2519.12     2480.47    943.19 o 
  -7  -6  14     8865.30    10551.59   1224.09 o 
  -6  -6  14    26372.92    23607.25   2419.89 o 
  -5  -6  14     1204.57     1844.23   1257.92 o 
  -4  -6  14     2626.43     1879.52    703.99 o 
  -3  -6  14       21.56      397.86    654.33 o 
  -2  -6  14      215.86     -196.68    636.12 o 
  -1  -6  14     5150.89     5743.34   1476.45 o 
   0  -6  14      858.29      607.12    839.50 o 
   1  -6  14     2093.23     2459.83    755.08 o 
   2  -6  14     2828.88     2104.89    771.95 o 
   3  -6  14     7810.75     7893.38   1758.95 o 
   4  -6  14       37.44       18.59    824.66 o 
 -12  -5  14      717.37     1081.59    809.33 o 
 -11  -5  14      296.05     -265.97    935.44 o 
 -10  -5  14      492.64      570.05    760.70 o 
  -9  -5  14       27.03     -172.20    752.73 o 
  -8  -5  14       52.63     -126.58    837.44 o 
  -7  -5  14    12387.06    11534.45   1993.48 o 
  -6  -5  14    16666.95    14721.89   2020.13 o 
  -5  -5  14      552.58      193.75    690.20 o 
  -4  -5  14    14623.87    15912.97   1937.51 o 
  -3  -5  14     8881.71     7643.11    880.87 o 
  -2  -5  14     5267.59     4908.05    808.65 o 
  -1  -5  14     6333.57     4753.00    793.20 o 
   0  -5  14     1177.07     1489.31    712.96 o 
   1  -5  14    12144.31    11102.37   1940.18 o 
   2  -5  14      235.06     -100.21    751.99 o 
   3  -5  14     1074.35     1174.06    830.39 o 
   4  -5  14      640.41      367.04    853.27 o 
 -12  -4  14     1185.18     1228.26    809.22 o 
 -11  -4  14     1360.26      896.87    844.83 o 
 -10  -4  14     2239.07     2230.87    821.36 o 
  -9  -4  14      765.60      917.78    929.96 o 
  -8  -4  14     3865.20     3791.77   1051.26 o 
  -7  -4  14      922.78     1428.48   1577.73 o 
  -6  -4  14     4256.02     3080.83   1588.39 o 
  -5  -4  14     6705.63     7030.85   1257.92 o 
  -4  -4  14    18635.75    17572.03   2041.45 o 
  -3  -4  14     1635.69      -53.96    661.99 o 
  -2  -4  14      823.34     1474.77    715.99 o 
  -1  -4  14       37.49      374.81    658.73 o 
   0  -4  14     9701.10     8449.78   1058.04 o 
   1  -4  14    17819.68    16498.88   1271.33 o 
   2  -4  14      249.28      280.47    785.06 o 
   3  -4  14     4013.00     4091.36    969.88 o 
   4  -4  14      559.86      883.42    903.62 o 
 -12  -3  14     2449.66     1432.21   1543.08 o 
 -11  -3  14       84.41      140.15    713.24 o 
 -10  -3  14        4.77      -73.55    707.75 o 
  -9  -3  14    10399.38    11442.96   1375.46 o 
  -8  -3  14    17036.52    13922.36   2414.56 o 
  -7  -3  14        3.85      197.22   1609.71 o 
  -6  -3  14     3360.50     3260.53    916.79 o 
  -5  -3  14      153.19      514.36    740.43 o 
  -4  -3  14      899.79       -5.11    718.66 o 
  -3  -3  14     3405.37     3128.73    805.34 o 
  -2  -3  14     1937.72     1172.10    719.76 o 
  -1  -3  14      621.78      376.27    804.85 o 
   0  -3  14     5882.83     5215.04    906.56 o 
   1  -3  14     8039.56     8273.84   1537.75 o 
   2  -3  14     1707.26     3110.56    904.66 o 
   3  -3  14    10555.94    10196.41   1908.20 o 
   4  -3  14     2121.35      526.74   1932.18 o 
 -12  -2  14      381.68     -181.99    712.76 o 
 -11  -2  14      662.93      152.90    701.26 o 
 -10  -2  14     1308.88     1183.29   1103.34 o 
  -9  -2  14     7712.26     9423.71   2169.37 o 
  -8  -2  14     8100.12     3869.69   2025.46 o 
  -7  -2  14     4378.66      751.55   1806.92 o 
  -6  -2  14    20848.19    21525.48   1604.38 o 
  -5  -2  14     1546.94     2258.42    813.54 o 
  -4  -2  14       97.73     -331.10    752.31 o 
  -3  -2  14     2344.48     1139.57    803.60 o 
  -2  -2  14      575.83     -473.46    761.08 o 
  -1  -2  14     6814.87     7288.79    976.83 o 
   0  -2  14      205.59      269.58    773.14 o 
   1  -2  14     1900.00      775.21    873.06 o 
   2  -2  14     2711.36     1392.04    972.75 o 
   3  -2  14     6129.24     5789.78   3669.81 o 
 -12  -1  14     1348.68      950.04    729.00 o 
 -11  -1  14       30.49      294.89    641.85 o 
 -10  -1  14      132.23     3246.06   1790.93 o 
  -9  -1  14     3622.28     1966.83   1865.55 o 
  -8  -1  14     1381.70     1183.29   1924.19 o 
  -7  -1  14    11484.28    12719.94   2982.22 o 
  -6  -1  14    20055.00    19282.09   1476.45 o 
  -5  -1  14      119.16     -299.52    776.13 o 
  -4  -1  14      634.77      125.34   1345.86 o 
  -3  -1  14     1207.04     1541.88    851.47 o 
  -2  -1  14     9297.13     9949.52   1353.86 o 
  -1  -1  14     9199.60     9772.16   1149.08 o 
   0  -1  14      339.78      334.27    857.35 o 
   1  -1  14     4675.97     5131.04   1042.19 o 
   2  -1  14        0.84     -190.09    912.29 o 
   3  -1  14      718.38     -440.19   1876.21 o 
 -12   0  14       43.10      -53.30   1018.06 o 
 -11   0  14     2592.05     2510.33    761.94 o 
 -10   0  14     3912.75     2984.89   1865.55 o 
  -9   0  14      996.30      442.40   1966.83 o 
  -8   0  14     2754.96     1881.54   2148.05 o 
  -7   0  14     3961.70     1805.91   3384.65 o 
  -6   0  14     2982.70     2727.84   1391.17 o 
  -5   0  14     1988.77     2533.87    980.75 o 
  -4   0  14     5599.04     5321.04    980.89 o 
  -3   0  14     1591.39     1231.16    906.87 o 
  -2   0  14     5934.02     4703.24   1020.70 o 
  -1   0  14     2665.54     2092.17    979.86 o 
   0   0  14     4738.24     4174.11   1077.85 o 
   1   0  14    12399.86    13570.22   2585.12 o 
   2   0  14      684.86     1309.11   1034.10 o 
 -12   1  14     1824.46     1886.87   1124.66 o 
  -9   1  14     5811.27     4253.46   2196.02 o 
  -8   1  14    12297.70    15470.50   6521.44 o 
  -7   1  14        0.10    -1445.96   2137.39 o 
  -6   1  14      412.00     -513.60   2406.56 o 
  -5   1  14     3106.41     1535.70   1732.30 o 
  -4   1  14      299.63       16.85    871.96 o 
  -3   1  14      692.60      -25.14    893.14 o 
  -2   1  14      142.19     -906.13    906.13 o 
  -1   1  14      100.43    -1101.36   1663.01 o 
   0   1  14     5384.90     3531.70   1126.32 o 
   1   1  14     8213.79     8945.19   1681.66 o 
  -8   2  14    12786.54     5074.31   2478.52 o 
  -7   2  14      935.02      611.15   3198.09 o 
  -6   2  14     2629.75     2646.47   3827.05 o 
  -5   2  14     1776.39     1859.36   2952.91 o 
  -4   2  14     2000.25      924.38    936.34 o 
  -3   2  14     3308.88     3394.06   1024.85 o 
  -2   2  14      354.08     -506.11    950.71 o 
  -1   2  14     1079.60      256.38   1055.96 o 
   0   2  14      914.17     -655.84   1048.63 o 
   1   2  14     1328.55      -35.12   1093.80 o 
  -9   3  14     5069.49     4621.24    970.09 o 
  -7   3  14     4306.80     3587.12   4042.92 o 
  -6   3  14     9556.89     9179.31   6854.58 o 
  -5   3  14     1644.05     -111.08   3475.26 o 
  -4   3  14     1344.50      665.46   1489.78 o 
  -3   3  14      108.66     -784.98    964.72 o 
  -2   3  14     5495.28     5417.53   1186.05 o 
  -1   3  14     9175.37     8919.43   1322.49 o 
   0   3  14       77.12     -231.76   1399.17 o 
  -9   4  14     1729.19     2036.12    890.14 o 
  -8   4  14      175.03      287.83    842.16 o 
  -6   4  14     1819.75     2755.69   1108.67 o 
  -5   4  14       24.18     -111.93   1023.39 o 
  -4   4  14       38.82        0.69   3555.21 o 
  -3   4  14      415.52      324.62   1388.51 o 
  -2   4  14     7741.18     6497.59   1559.07 o 
  -6   5  14        1.80       31.98   1023.39 o 
  -5   5  14     2307.26     1082.02   1135.32 o 
  -4   5  14        0.19    -2465.28   2806.33 o 
  -5 -15  15       10.63     1716.31   2185.36 o 
  -4 -15  15     1043.78    -1071.36   1902.86 o 
  -3 -15  15       60.69      549.01   1828.24 o 
  -7 -14  15      197.36    -1034.05   2068.10 o 
  -6 -14  15       61.18     -919.80   1063.74 o 
  -5 -14  15     2519.33     2580.81   1209.94 o 
  -4 -14  15     7714.00     9837.03   3184.77 o 
  -3 -14  15       79.90     1167.30   1209.94 o 
   1 -14  15     1195.88    -1167.30   1167.30 o 
  -8 -13  15      808.69      383.77   1153.09 o 
  -7 -13  15     2974.33     2021.63   1160.00 o 
  -6 -13  15     1113.89     -462.24   1022.60 o 
  -5 -13  15     3695.56     2748.93   2052.11 o 
  -4 -13  15     4412.02     5547.16   2350.60 o 
  -3 -13  15     1653.22      415.75   1444.47 o 
  -2 -13  15    15943.25    14311.46   1961.50 o 
  -1 -13  15     1654.28    -1135.32   1369.85 o 
   0 -13  15       34.43     -293.16   1119.33 o 
   1 -13  15      309.88      559.67   1263.25 o 
   2 -13  15       64.66    -1300.56   1300.56 o 
  -9 -12  15      285.19    -1135.32   1833.57 o 
  -8 -12  15     2108.53     2483.62   1167.72 o 
  -7 -12  15      903.36      482.32   1047.97 o 
  -6 -12  15      306.70     -885.82    965.65 o 
  -5 -12  15      529.48     -343.42    957.90 o 
  -4 -12  15      755.39      138.58   1449.80 o 
  -3 -12  15     6992.38     7936.60   1679.00 o 
  -2 -12  15    18651.89    17829.37   2174.70 o 
  -1 -12  15      340.04      767.54   1343.20 o 
   0 -12  15     3745.77     4431.88    953.71 o 
   1 -12  15     1345.12     1679.00   1289.90 o 
   2 -12  15     3705.93     2185.36   1396.50 o 
   3 -12  15     4106.10     6588.07   1673.67 o 
  -9 -11  15     2600.43     2565.26   1112.68 o 
  -8 -11  15      582.06      175.70   1220.61 o 
  -7 -11  15      658.95      521.30   1004.79 o 
  -6 -11  15     4346.56     3898.01   2190.69 o 
  -5 -11  15      134.24     -490.47    990.47 o 
  -4 -11  15     3112.90     1535.08   1401.83 o 
  -3 -11  15     1478.98     1705.65   1481.78 o 
  -2 -11  15     5327.99     5543.36   1561.74 o 
  -1 -11  15     1832.17     2900.92    856.55 o 
   0 -11  15     7119.84     8034.36   1335.20 o 
   1 -11  15     1329.03     2189.18    912.07 o 
   2 -11  15     1796.57     2094.75   1380.51 o 
   3 -11  15     1109.16      527.69   1391.17 o 
 -10 -10  15     1552.27      927.96   1032.70 o 
  -9 -10  15     8261.79     6547.02   1201.79 o 
  -8 -10  15     2808.08     3128.10   1609.71 o 
  -7 -10  15     1731.05     1163.72    968.43 o 
  -6 -10  15     1554.53     1582.76   1020.06 o 
  -5 -10  15     2471.54     2808.99   1492.44 o 
  -4 -10  15    12507.28    12962.93   2009.47 o 
  -3 -10  15        9.34     1343.20   1412.49 o 
  -2 -10  15     1875.13     2966.53    831.93 o 
  -1 -10  15     1066.12     1460.18    837.00 o 
   0 -10  15     1974.09     1369.53    858.93 o 
   1 -10  15      306.85     -878.41    895.47 o 
   2 -10  15      241.07      742.10   1026.05 o 
   3 -10  15       18.42     -442.28    949.18 o 
 -11  -9  15      820.63     1337.87   1679.00 o 
 -10  -9  15     2395.91     1166.01    981.97 o 
  -9  -9  15     4418.61     4839.42   1072.86 o 
  -8  -9  15       20.62      698.41    923.56 o 
  -7  -9  15       19.78     -213.21   1263.25 o 
  -6  -9  15       68.01      948.77   1407.16 o 
  -5  -9  15    14536.41    12206.05   1956.17 o 
  -4  -9  15    16322.82    14428.73   2009.47 o 
  -3  -9  15      202.96     1012.73   1289.90 o 
  -2  -9  15     8858.23     7102.02    948.52 o 
  -1  -9  15     2040.30     3230.62    868.94 o 
   0  -9  15      562.45     -300.41    793.20 o 
   1  -9  15     3341.27     3283.21    942.22 o 
   2  -9  15       38.39     -446.87    859.55 o 
   3  -9  15     2081.23     2491.82    990.98 o 
 -11  -8  15     2173.21     2115.60    974.11 o 
 -10  -8  15       35.72      418.33    893.21 o 
  -9  -8  15      142.79      -84.37    836.98 o 
  -8  -8  15     2487.74     2485.84    929.59 o 
  -7  -8  15      127.56     -192.48    954.99 o 
  -6  -8  15       23.71     -191.89   1375.18 o 
  -5  -8  15     4381.81     4722.52   1556.40 o 
  -4  -8  15     6126.16     5575.34   1529.75 o 
  -3  -8  15     8482.14     9064.37    972.88 o 
  -2  -8  15    19565.23    20055.70   1354.50 o 
  -1  -8  15     2866.29     2166.24    796.59 o 
   0  -8  15      259.89      255.81    783.53 o 
   1  -8  15       23.84     -716.74    716.74 o 
   2  -8  15     4026.42     4580.44    992.30 o 
   3  -8  15     9238.48     7810.14   1119.38 o 
 -11  -7  15     9124.54     8553.90   1218.46 o 
 -10  -7  15      335.57     -142.57    815.02 o 
  -9  -7  15        2.42     -156.14    832.02 o 
  -8  -7  15      668.03      667.82   1329.87 o 
  -7  -7  15     3842.87     1476.45   1487.11 o 
  -6  -7  15     6679.22     7296.98   1748.29 o 
  -5  -7  15      592.58       -5.33   1316.55 o 
  -4  -7  15      240.76     -346.46   1241.93 o 
  -3  -7  15     3518.81     3729.94    812.09 o 
  -2  -7  15     7108.96     7846.59   1241.93 o 
  -1  -7  15      190.77        8.25    962.09 o 
   0  -7  15     3220.45     3102.52    841.56 o
[truncated: 22,252 more chars]
